# Supplementary material for: Phenotypes associated with genes encoding drug targets are predictive of clinical trial side effects
Source: Nat Commun. 2019 Apr 5;10:1579. doi: 10.1038/s41467-019-09407-3 (PMC6450952; doi:10.1038/s41467-019-09407-3)
Supplement: Supplementary file 5 — Supplementary Data 1 [file 41467_2019_9407_MOESM5_ESM.xlsx]

## Sheet: Supplementary_Data_1
Supplementary Data 1. Entire data set across 1,819 drugs used for enrichment and regression analysis.
	myDrugId	myDrugName	mod_bio	mod_sm	rt_enteral	rt_parenteral	rt_topical	rt_other	ta_blood	ta_heart	ta_congenital	ta_ear	ta_endocrine	ta_eye	ta_gi	ta_hepatobiliary	ta_immune	ta_infection	ta_metabolism	ta_musculoskeletal	ta_neoplasm	ta_nervous	ta_pregnancy	ta_mental	ta_urologic	ta_repro	ta_respiratory	ta_skin	ta_vascular	has_target	has_genetics	gen_blood	gen_heart	gen_congenital	gen_ear	gen_endocrine	gen_eye	gen_gi	gen_hepatobiliary	gen_immune	gen_infection	gen_metabolism	gen_musculoskeletal	gen_neoplasm	gen_nervous	gen_pregnancy	gen_mental	gen_urologic	gen_repro
1	1	lepirudin	1	0	0	1	0	0	1	1	0	0	0	0	0	0	1	0	0	0	0	0	0	0	0	0	0	0	1	TRUE	TRUE	1	0	1	0	0	0	0	0	0	0	1	0	0	1	1	0	0	0
2	3	dornase alfa	1	0	0	0	1	0	0	0	0	0	0	0	0	0	0	1	0	0	0	0	0	0	0	0	1	0	0	TRUE	TRUE	0	0	0	0	0	0	0	0	1	0	0	1	0	0	0	0	0	0
3	4	denileukin diftitox	1	0	0	1	0	0	0	0	0	0	0	0	0	0	1	0	0	0	0	0	0	0	0	0	0	1	0	TRUE	TRUE	1	0	1	0	1	1	1	1	1	1	1	1	1	1	0	1	0	0
4	5	etanercept	1	0	0	1	0	0	0	1	0	0	0	0	0	0	1	0	0	1	0	1	0	1	0	0	1	1	0	TRUE	TRUE	0	0	0	0	0	0	0	0	1	0	0	0	0	1	0	0	0	0
5	6	bivalirudin	1	0	0	1	0	0	1	1	0	0	0	0	0	0	0	0	0	0	0	0	0	0	0	0	0	0	1	TRUE	TRUE	1	0	1	0	0	0	0	0	0	0	1	0	0	1	1	0	0	0
6	7	leuprolide	0	1	1	1	1	0	0	0	1	0	1	1	0	0	0	0	0	1	0	1	0	0	0	1	0	0	0	TRUE	TRUE	0	0	1	0	1	0	0	0	0	0	0	0	0	1	0	0	1	1
7	8	peginterferon alfa-2a	1	0	0	1	0	0	0	0	0	0	0	0	0	1	1	1	0	0	0	0	0	0	0	0	0	0	0	TRUE	TRUE	0	0	0	0	0	0	0	0	0	0	0	0	0	1	0	1	0	0
8	9	alteplase	1	0	0	1	0	0	0	1	0	0	0	0	0	0	0	1	0	0	0	1	0	0	0	0	1	0	1	TRUE	TRUE	1	0	1	0	0	1	0	1	1	0	1	0	0	0	0	0	1	0
9	11	interferon alfa-n1	1	0	0	1	0	1	0	0	0	0	0	0	0	1	0	1	0	0	0	0	0	0	0	0	0	0	0	TRUE	TRUE	0	0	0	0	0	0	0	0	0	0	0	0	0	1	0	1	0	0
10	12	darbepoetin alfa	1	0	0	1	0	0	1	1	0	0	0	0	0	0	0	0	0	1	0	1	0	0	1	0	0	0	1	TRUE	TRUE	0	0	0	0	0	0	0	0	0	0	0	0	0	0	0	0	0	0
11	13	urokinase	1	0	0	1	0	0	0	0	0	0	0	0	0	0	0	0	0	0	0	0	0	0	0	0	0	0	1	TRUE	TRUE	1	0	0	0	0	1	0	0	0	0	1	1	0	1	0	1	0	1
12	14	goserelin	1	0	0	1	0	0	0	0	0	0	0	0	0	0	0	0	0	0	0	0	0	0	0	1	0	0	0	TRUE	TRUE	0	0	1	0	1	0	0	0	0	0	0	0	0	0	0	0	1	1
13	15	reteplase	1	0	0	1	0	0	0	1	0	0	0	0	0	0	0	0	0	0	0	0	0	0	0	0	1	0	1	TRUE	TRUE	1	0	1	0	0	1	0	1	1	0	1	0	0	0	0	0	1	0
14	16	erythropoietin	1	0	0	1	0	0	1	1	1	0	1	0	0	1	1	1	1	1	0	1	0	0	1	1	0	0	1	TRUE	TRUE	0	0	0	0	0	0	0	0	0	0	0	0	0	0	0	1	0	0
15	17	salmon calcitonin	1	0	0	1	1	0	0	0	0	0	0	0	0	0	0	0	1	1	0	0	0	0	0	1	0	0	0	TRUE	TRUE	0	0	0	0	0	0	0	0	0	0	1	1	0	0	0	0	0	1
16	19	pegfilgrastim	1	0	0	1	0	0	1	0	0	0	0	0	0	0	0	0	0	0	0	0	0	0	0	0	0	0	0	TRUE	TRUE	1	0	1	0	0	0	0	1	0	0	0	1	1	0	0	0	0	0
17	20	sargramostim	1	0	0	1	1	0	1	1	1	0	0	0	1	0	1	1	0	0	0	0	1	0	0	0	1	0	0	TRUE	TRUE	0	1	0	0	0	0	0	0	0	0	0	0	0	0	0	0	0	0
18	22	peginterferon alfa-2b	1	0	0	1	1	1	0	0	0	0	1	0	0	1	1	1	1	0	0	0	0	0	0	0	0	0	0	TRUE	TRUE	0	0	0	0	0	0	0	0	0	0	0	0	0	1	0	1	0	0
19	25	antihemophilic factor (recombinant)	1	0	0	1	0	0	1	0	1	0	0	0	0	0	0	0	0	0	0	0	0	0	0	0	0	0	1	TRUE	TRUE	1	1	1	0	0	0	0	0	0	0	1	1	0	0	0	0	0	0
20	26	anakinra	1	0	0	1	1	0	0	1	1	0	0	0	0	0	1	0	1	1	0	1	0	0	0	0	0	1	1	TRUE	TRUE	1	0	1	0	0	0	0	0	1	0	0	1	1	0	0	0	0	0
21	28	immune globulin human	1	0	0	1	0	0	1	0	1	0	0	0	0	0	1	1	0	1	0	1	0	1	1	0	0	1	0	TRUE	TRUE	1	0	1	1	0	1	1	1	1	1	1	1	0	1	0	0	1	0
22	30	insulin human	1	0	0	1	0	0	0	0	0	0	1	0	0	0	1	0	1	0	0	0	1	0	1	0	1	0	1	TRUE	TRUE	0	0	1	0	1	0	1	0	0	0	1	1	1	1	1	0	0	1
23	31	tenecteplase	1	0	0	1	0	0	0	1	0	0	0	0	0	0	0	0	0	0	0	1	0	0	0	0	1	0	1	TRUE	TRUE	1	0	1	0	0	1	0	1	1	0	1	0	0	0	0	0	1	0
24	33	interferon gamma-1b	1	0	0	1	1	0	0	0	1	0	0	0	1	1	1	1	0	0	0	0	0	0	0	0	1	0	1	TRUE	TRUE	1	0	0	0	0	0	1	0	1	1	0	1	0	0	0	0	0	0
25	34	interferon alfa-2a, recombinant	1	0	0	1	0	0	0	0	0	0	0	0	0	1	0	1	0	0	0	0	0	0	0	0	0	0	0	TRUE	TRUE	0	0	0	0	0	0	0	0	0	0	0	0	0	1	0	1	0	0
26	35	desmopressin	0	1	1	1	1	0	0	0	0	0	1	0	0	0	0	0	1	0	0	1	0	0	1	0	0	0	1	TRUE	TRUE	0	0	0	0	1	0	1	0	0	0	1	0	0	1	0	1	1	0
27	36	coagulation factor viia recombinant human	1	0	0	1	1	0	1	0	1	0	0	0	0	0	0	0	0	0	0	1	0	0	0	0	0	0	1	TRUE	TRUE	1	0	1	0	0	0	0	0	0	0	0	0	0	0	0	0	0	0
28	37	oprelvekin	1	0	0	0	0	0	1	0	1	0	0	0	1	0	1	0	0	0	0	0	0	0	0	0	0	0	0	TRUE	TRUE	0	0	1	0	0	1	1	0	1	0	0	1	0	1	0	0	0	0
29	38	palifermin	1	0	0	1	0	0	0	0	0	0	1	0	1	0	1	0	1	0	0	0	0	0	0	0	0	0	0	TRUE	TRUE	1	1	1	1	1	1	1	1	1	1	1	1	1	1	0	1	1	1
30	39	glucagon recombinant	1	0	0	1	1	0	0	0	0	0	1	0	1	0	1	0	1	0	0	0	0	0	0	0	0	0	0	TRUE	TRUE	0	0	0	0	1	0	0	0	0	0	1	0	0	0	0	0	0	0
31	40	aldesleukin	1	0	1	1	1	0	0	0	0	0	0	0	0	1	1	1	0	0	0	1	0	0	1	0	0	0	0	TRUE	TRUE	1	0	1	1	1	0	1	1	1	1	1	1	1	1	0	0	0	0
32	41	botulinum toxin type b	1	0	0	1	0	0	0	0	0	0	0	0	1	0	0	0	0	1	0	1	0	0	0	0	0	1	0	TRUE	TRUE	1	0	1	1	0	1	1	0	0	0	0	1	0	1	0	1	0	0
33	42	omalizumab	1	0	0	1	0	0	0	0	0	0	0	0	0	0	1	0	0	0	0	0	0	0	0	0	1	1	0	TRUE	TRUE	0	0	0	0	0	0	0	0	1	0	1	0	0	0	0	0	0	0
34	43	lutropin alfa	1	0	0	1	0	0	0	0	0	0	1	0	0	0	0	0	0	0	0	0	0	0	0	1	0	0	0	TRUE	TRUE	0	0	1	0	1	0	0	0	0	0	0	0	0	0	1	0	1	1
35	45	insulin lispro	1	0	0	1	0	0	0	0	0	0	1	0	0	0	1	0	1	0	0	0	1	0	0	0	0	0	0	TRUE	TRUE	0	0	1	0	1	0	1	0	0	0	1	1	1	1	1	0	0	1
36	46	insulin glargine	1	0	0	1	0	0	0	1	0	0	1	1	0	0	1	0	1	0	0	0	0	0	0	0	0	0	1	TRUE	TRUE	0	0	1	0	1	0	1	0	0	0	1	1	1	1	1	0	0	1
37	47	collagenase clostridium histolyticum	1	0	0	1	1	1	0	0	0	0	0	0	0	0	0	1	0	1	0	0	0	0	0	1	0	1	0	TRUE	TRUE	1	1	1	1	1	1	1	0	1	1	1	1	1	1	1	1	1	1
38	49	cetrorelix	1	0	0	1	0	0	0	0	0	0	0	0	0	0	0	0	0	0	0	0	0	0	0	1	0	0	0	TRUE	TRUE	0	0	1	0	1	0	0	0	0	0	0	0	0	0	0	0	1	1
39	50	adalimumab	1	0	0	1	0	0	0	0	0	0	0	1	1	0	1	1	0	1	0	1	0	0	1	0	1	1	1	TRUE	TRUE	0	0	0	0	0	0	1	0	1	1	1	0	1	1	0	0	0	0
40	51	somatropin recombinant	1	0	0	1	1	0	0	1	1	0	1	0	1	0	1	1	1	1	0	1	1	1	1	0	1	1	1	TRUE	TRUE	0	0	1	0	1	0	0	0	1	1	1	1	0	0	0	0	0	0
41	52	imiglucerase	1	0	0	1	0	0	0	0	1	0	0	0	0	0	0	0	1	0	0	1	0	0	0	0	0	0	0	TRUE	TRUE	1	1	1	1	0	1	1	1	0	0	1	1	0	1	1	1	1	0
42	53	abciximab	1	0	0	1	0	0	0	1	0	0	0	0	0	0	0	0	0	0	0	1	0	0	0	0	0	0	1	TRUE	TRUE	1	0	1	0	0	0	1	0	1	1	0	0	0	0	1	0	0	0
43	54	drotrecogin alfa	1	0	0	1	0	0	0	0	0	0	0	0	0	0	0	1	0	0	0	0	0	0	0	0	0	0	0	TRUE	TRUE	1	0	1	0	0	1	1	1	1	0	0	1	0	1	1	1	0	0
44	57	alpha-1-proteinase inhibitor	1	0	0	1	1	0	0	0	0	0	1	0	0	0	1	0	1	0	0	0	0	0	0	0	1	0	0	TRUE	TRUE	1	1	1	0	0	0	0	1	1	1	1	0	1	0	1	1	0	0
45	58	interferon beta-1a	1	0	0	1	0	0	0	0	0	0	0	0	1	1	1	1	0	1	0	1	0	0	0	0	0	0	0	TRUE	TRUE	0	0	0	0	0	0	0	0	0	0	0	0	0	1	0	1	0	0
46	61	eptifibatide	1	0	0	1	0	0	1	1	1	0	0	0	0	0	0	0	0	0	0	0	0	0	0	0	0	0	1	TRUE	TRUE	1	0	1	0	0	0	0	0	1	0	0	0	0	0	1	0	0	0
47	63	infliximab	1	0	0	1	0	0	0	1	0	0	0	1	1	0	1	1	0	1	0	1	0	0	0	1	1	1	1	TRUE	TRUE	0	0	1	0	0	0	0	0	1	0	0	0	0	1	0	0	0	0
48	65	interferon beta-1b	1	0	0	1	0	0	0	1	0	0	0	0	0	0	1	0	0	0	0	1	0	0	0	0	0	0	0	TRUE	TRUE	0	0	0	0	0	0	0	0	0	0	0	0	0	1	0	1	0	0
49	66	interferon alfacon-1	1	0	0	1	0	0	0	0	0	0	0	0	0	1	0	1	0	0	0	0	0	0	0	0	0	0	0	TRUE	TRUE	0	0	0	0	0	0	0	0	0	0	0	0	0	1	0	1	0	0
50	67	hyaluronidase	1	0	0	1	0	0	0	0	0	0	0	1	0	0	0	0	0	0	0	0	0	0	0	0	0	0	1	TRUE	TRUE	0	0	1	1	0	0	1	0	0	1	0	1	0	0	0	0	1	1
51	70	rituximab	1	0	0	1	0	0	1	0	1	0	0	1	1	0	1	1	0	1	0	1	0	0	1	0	1	1	1	TRUE	TRUE	0	0	1	0	0	0	0	0	1	1	0	0	0	0	0	0	0	0
52	71	basiliximab	1	0	0	0	0	0	0	0	0	0	0	0	1	0	1	0	0	0	0	0	0	0	1	0	1	0	0	TRUE	TRUE	1	0	1	0	1	0	1	1	1	1	1	1	1	1	0	0	0	0
53	77	pegvisomant	1	0	0	0	0	0	0	0	0	0	1	0	0	0	0	0	1	1	0	0	0	0	0	0	0	0	1	TRUE	TRUE	0	0	1	0	1	0	0	0	0	0	1	1	0	0	0	0	0	0
54	78	botulinum toxin type a	1	0	1	1	0	1	0	0	1	0	0	1	1	0	1	0	0	1	0	1	1	1	1	1	1	1	1	TRUE	TRUE	0	0	0	0	0	1	0	0	0	0	1	1	0	1	1	1	0	0
55	79	pancrelipase	1	0	1	0	0	0	0	0	1	0	0	0	1	0	0	0	0	0	0	0	0	0	0	0	1	0	0	TRUE	TRUE	0	0	1	0	0	0	1	0	1	0	1	1	0	0	0	0	0	0
56	80	streptokinase	1	0	0	1	0	0	0	1	0	0	0	0	0	0	0	0	0	0	0	0	0	0	0	0	0	0	1	TRUE	TRUE	1	0	0	0	0	1	0	0	0	0	1	1	0	1	0	1	0	1
57	81	alemtuzumab	1	0	0	1	0	0	0	0	0	0	0	1	1	0	1	0	0	1	0	1	0	0	1	1	1	1	1	TRUE	TRUE	0	0	0	0	0	0	0	0	0	0	0	0	0	0	0	0	0	0
58	83	laronidase	1	0	0	1	0	0	0	0	1	0	0	0	0	0	0	0	1	0	0	0	0	0	0	0	0	0	0	TRUE	TRUE	1	1	1	1	1	1	1	1	0	1	1	1	0	1	0	1	1	1
59	84	cyclosporine	0	1	1	1	1	0	0	1	0	0	1	1	1	1	1	0	1	1	0	1	0	1	1	0	1	1	1	TRUE	TRUE	0	0	1	1	1	1	1	0	0	0	1	1	0	0	1	1	1	1
60	85	alefacept	1	0	0	1	0	0	0	0	0	0	0	0	0	0	1	0	0	1	0	0	0	0	0	0	0	1	0	TRUE	TRUE	0	0	0	0	0	0	0	0	0	0	0	0	0	0	0	0	0	0
61	87	efalizumab	1	0	0	1	0	0	0	0	0	0	0	0	0	0	1	0	0	0	0	0	0	0	1	0	0	1	0	TRUE	TRUE	0	0	0	0	0	0	1	0	1	0	0	0	0	0	0	0	0	0
62	89	anti-thymocyte globulin (rabbit)	1	0	0	1	0	0	0	1	0	0	1	0	1	0	1	0	1	0	0	0	0	0	1	0	0	0	0	TRUE	TRUE	1	0	1	0	0	0	1	0	1	0	0	1	0	1	1	0	0	0
63	90	filgrastim	1	0	0	1	0	0	1	1	0	0	0	0	0	0	0	0	0	1	0	1	0	0	0	0	0	0	1	TRUE	TRUE	1	0	1	0	0	0	0	1	0	0	0	1	1	1	0	1	0	0
64	91	coagulation factor ix (recombinant)	1	0	0	1	0	0	1	0	1	0	0	0	0	0	0	0	0	0	0	0	0	0	0	0	0	0	0	TRUE	TRUE	1	0	1	0	0	0	0	0	0	0	1	1	0	0	0	0	0	0
65	93	agalsidase beta	1	0	0	1	0	0	0	0	1	0	0	0	0	0	0	0	1	0	0	1	0	0	1	0	0	1	1	TRUE	TRUE	0	0	1	0	0	0	0	0	0	0	1	0	0	1	0	0	0	0
66	94	octreotide	1	0	0	1	1	0	0	0	0	0	1	1	1	0	1	0	1	1	0	0	0	0	0	0	0	0	1	TRUE	TRUE	0	0	0	0	0	0	0	0	0	0	0	0	0	0	0	0	0	0
67	95	abarelix	1	0	0	1	0	0	0	0	0	0	0	0	0	0	0	0	0	0	0	0	0	0	0	1	0	0	0	TRUE	TRUE	0	0	1	0	1	0	1	0	0	0	0	1	1	1	0	1	1	1
68	96	oxytocin	1	0	0	1	1	0	0	0	0	0	0	0	0	0	0	0	0	0	0	1	1	1	0	1	0	0	1	TRUE	TRUE	0	0	0	0	0	0	0	0	0	0	0	0	0	0	0	0	0	0
69	97	natalizumab	1	0	0	1	0	0	0	0	0	0	0	0	1	0	1	0	0	0	0	1	0	0	0	0	0	0	0	TRUE	TRUE	1	0	0	0	0	0	0	0	0	0	0	0	1	0	0	0	0	0
70	100	daclizumab	1	0	0	1	0	0	0	0	0	0	0	1	0	1	1	0	0	0	0	1	0	0	1	0	1	0	0	TRUE	TRUE	1	0	1	0	1	0	1	1	1	1	1	1	1	1	0	0	0	0
71	101	bevacizumab	1	0	0	1	0	1	0	0	0	0	1	1	0	0	0	0	1	0	0	0	1	0	0	0	0	1	1	TRUE	TRUE	0	0	0	0	0	1	1	0	1	0	1	0	0	0	0	0	0	0
72	117	l-glutamine	0	1	1	0	0	0	1	0	1	0	0	0	1	0	0	0	0	0	0	0	0	0	0	0	0	0	0	TRUE	TRUE	0	0	0	0	0	0	0	0	0	0	0	0	0	0	0	0	0	0
73	123	calcitriol	0	1	1	1	1	0	0	0	0	0	0	0	0	0	1	0	1	1	0	0	0	0	1	1	0	1	1	TRUE	TRUE	0	0	1	0	0	0	0	0	0	0	1	1	0	0	0	0	0	1
74	135	creatine	0	1	0	0	0	0	0	0	0	0	0	0	0	0	0	0	0	1	0	1	0	0	0	0	0	0	0	TRUE	TRUE	0	0	1	0	0	1	1	0	0	0	1	1	0	1	1	1	0	0
75	140	ergocalciferol	1	0	1	0	0	0	0	0	0	0	0	0	0	0	0	0	1	0	0	0	0	0	0	0	0	0	0	TRUE	TRUE	0	0	1	0	0	0	0	0	0	0	1	1	0	0	0	0	0	1
76	146	icosapent	0	1	1	0	0	0	0	0	0	0	0	0	0	0	0	0	1	0	0	0	0	0	0	0	0	0	0	TRUE	TRUE	1	1	1	0	1	0	1	1	1	0	1	1	1	1	1	1	1	1
77	151	pyridoxine	0	1	0	0	0	0	0	0	0	0	0	0	0	0	0	0	0	0	0	0	0	0	0	0	0	1	0	TRUE	TRUE	0	0	0	0	0	0	0	0	0	0	0	0	0	0	0	0	0	0
78	155	cholecalciferol	0	1	0	0	0	0	0	0	0	0	0	0	0	0	0	0	0	0	0	0	0	0	1	0	0	0	1	TRUE	TRUE	0	0	1	0	0	0	0	0	0	0	1	1	0	0	0	0	0	1
79	161	pravastatin	0	1	1	0	0	0	0	1	0	0	0	0	0	0	0	0	1	0	0	0	0	0	0	0	0	0	1	TRUE	TRUE	0	0	0	0	0	0	0	0	0	0	0	0	0	0	0	0	0	0
80	162	fluvoxamine	0	1	1	0	0	0	0	0	0	0	0	0	0	1	1	0	1	1	0	1	0	1	0	0	0	0	0	TRUE	TRUE	0	0	0	0	0	0	0	0	0	0	0	0	0	0	0	1	0	0
81	163	valsartan	0	1	1	0	0	0	0	1	0	0	1	0	0	0	0	0	1	0	0	0	0	0	1	0	0	0	1	TRUE	TRUE	0	0	0	0	1	0	0	0	0	0	1	0	0	0	0	0	1	0
82	164	ramipril	0	1	1	0	0	0	0	1	0	0	1	0	0	0	1	0	1	0	0	0	0	0	1	0	0	0	1	TRUE	TRUE	0	0	0	0	0	0	0	0	0	0	1	0	0	1	0	1	1	0
83	166	flunisolide	0	1	0	0	1	0	0	0	0	0	0	0	0	0	1	0	0	0	0	0	0	0	0	0	1	0	0	TRUE	TRUE	0	0	0	0	1	0	0	0	0	0	1	1	0	1	0	1	0	1
84	167	baclofen	0	1	1	1	0	0	0	0	1	0	0	0	1	0	1	0	1	1	0	1	0	1	0	0	1	0	0	TRUE	TRUE	0	0	0	0	0	0	0	0	0	0	1	0	0	0	0	0	0	0
85	168	amphetamine	0	1	1	0	0	0	0	0	0	0	0	0	0	0	0	0	0	0	0	0	0	1	0	0	0	0	0	TRUE	TRUE	0	1	0	0	0	0	1	0	0	0	1	1	1	1	0	1	0	1
86	170	nicotine	0	1	1	1	0	0	0	0	0	0	0	0	1	0	0	0	0	0	0	0	0	1	0	0	0	0	0	TRUE	TRUE	0	0	0	0	0	0	0	0	0	0	0	0	0	1	0	1	0	0
87	171	cevimeline	0	1	1	0	0	0	0	0	0	0	0	0	1	0	0	0	0	0	0	0	0	0	0	0	0	0	0	TRUE	TRUE	0	0	1	0	0	0	0	0	0	0	0	0	0	1	0	0	1	0
88	172	lorazepam	0	1	1	1	0	0	0	0	0	1	0	0	1	0	0	0	0	0	0	1	0	1	0	0	0	0	0	TRUE	TRUE	0	0	0	0	0	1	0	1	0	0	0	0	0	1	0	1	0	0
89	173	esmolol	0	1	0	1	0	0	0	1	0	0	0	0	0	0	0	0	0	0	0	0	0	0	0	0	0	0	1	TRUE	TRUE	0	0	0	0	0	0	0	0	1	0	1	0	0	0	1	0	0	0
90	174	bortezomib	0	1	0	1	0	0	0	0	0	0	0	0	0	0	1	0	0	0	0	0	0	0	0	0	0	0	0	TRUE	TRUE	1	0	1	0	0	0	1	0	1	1	1	0	0	0	0	0	0	0
91	176	carbidopa	0	1	1	0	0	0	0	0	0	0	0	0	0	0	0	0	0	0	0	1	0	0	0	0	0	0	0	TRUE	TRUE	0	0	1	0	0	1	1	0	0	0	0	1	0	1	0	1	0	0
92	177	phentermine	0	1	1	0	0	0	0	0	0	0	0	0	0	0	0	0	1	0	0	0	0	0	0	0	0	0	0	TRUE	TRUE	0	1	0	0	0	0	1	0	0	0	0	1	1	1	0	1	0	1
93	179	tramadol	0	1	1	1	0	0	0	0	0	0	0	0	1	0	0	0	0	1	0	1	0	1	0	1	0	0	0	TRUE	TRUE	0	1	0	0	0	0	0	0	0	0	0	1	0	1	0	1	0	0
94	181	betaxolol	0	1	1	0	1	0	0	1	0	0	0	0	0	0	0	0	0	0	0	0	0	0	0	0	0	0	1	TRUE	TRUE	0	0	0	0	0	0	0	0	0	0	0	0	0	0	1	0	0	0
95	183	troglitazone	0	1	1	0	0	0	0	0	0	0	1	0	0	0	0	0	1	0	0	0	0	0	0	0	0	0	0	TRUE	TRUE	0	0	1	0	1	0	0	1	0	0	1	1	1	1	1	0	1	1
96	184	oseltamivir	0	1	1	0	0	0	0	0	0	0	0	0	0	0	0	1	0	0	0	0	0	0	0	0	0	0	0	TRUE	TRUE	1	0	0	0	0	0	0	0	1	0	1	1	1	0	0	0	0	0
97	186	hydroxocobalamin	0	1	0	0	0	0	0	0	0	0	0	0	0	1	0	1	0	0	0	0	0	0	0	0	0	0	0	TRUE	TRUE	1	1	1	0	0	1	1	1	0	0	1	1	0	1	0	1	1	0
98	187	caffeine	0	1	1	1	0	0	0	0	0	0	0	0	0	0	0	0	0	0	0	1	0	1	0	0	1	0	0	TRUE	TRUE	0	0	0	0	0	0	0	0	0	0	0	0	1	0	0	0	0	1
99	188	succinylcholine	0	1	0	0	0	0	0	0	0	0	0	0	0	0	0	0	0	0	0	0	0	0	0	0	0	0	0	TRUE	TRUE	1	1	1	1	1	1	1	0	1	0	1	1	1	1	1	1	1	1
100	189	sildenafil	0	1	1	1	1	0	1	1	1	0	1	0	0	0	0	0	1	0	0	0	0	1	0	1	1	0	1	TRUE	TRUE	0	0	0	0	0	0	0	0	1	0	0	1	0	0	0	0	0	0
101	191	pyrimethamine	0	1	1	0	0	0	0	0	0	0	0	0	0	0	0	1	0	0	0	1	0	0	0	0	0	0	0	TRUE	TRUE	1	0	1	0	0	0	1	1	0	0	1	1	0	1	0	1	0	0
102	193	azithromycin	0	1	1	1	1	0	1	1	1	1	0	1	1	0	1	1	1	1	0	1	1	0	1	0	1	1	1	TRUE	TRUE	0	0	1	0	0	0	1	0	0	0	0	1	0	1	0	0	0	0
103	194	ticlopidine	0	1	1	0	0	0	0	1	0	0	0	0	0	0	0	0	0	0	0	1	0	0	0	0	0	0	1	TRUE	TRUE	1	0	0	0	0	0	0	0	0	0	0	0	0	0	0	0	0	0
104	195	trospium	0	1	1	0	0	0	0	0	0	0	0	0	0	1	0	0	0	1	0	1	0	0	1	0	0	0	0	TRUE	TRUE	0	1	1	0	0	0	0	0	0	0	0	0	1	1	0	0	1	0
105	196	adapalene	0	1	0	0	1	0	0	0	0	0	0	0	0	0	0	0	0	0	0	0	0	0	0	0	0	1	0	TRUE	TRUE	1	1	1	0	1	1	1	0	1	0	0	1	1	1	0	1	0	1
106	199	pantoprazole	0	1	1	1	0	0	0	0	0	0	0	0	1	0	0	0	0	0	0	1	0	0	0	0	0	0	1	TRUE	TRUE	0	0	0	0	0	0	0	0	0	0	0	0	0	0	0	0	0	0
107	201	citalopram	0	1	1	0	0	0	0	0	0	0	0	0	0	0	0	0	0	0	0	1	0	1	0	0	0	0	0	TRUE	TRUE	0	0	0	0	0	0	0	0	0	0	0	0	0	0	0	1	0	0
108	202	eletriptan	0	1	1	0	0	0	0	0	0	0	0	0	0	0	0	0	0	0	0	1	0	0	0	0	0	0	1	TRUE	TRUE	0	0	0	0	0	0	0	0	0	0	0	0	0	0	0	0	0	0
109	208	glimepiride	0	1	1	0	0	0	0	1	0	0	1	0	0	1	0	0	1	0	0	0	0	0	0	0	0	0	1	TRUE	TRUE	1	1	1	1	1	1	1	0	1	0	1	1	0	1	1	1	1	1
110	213	lovastatin	0	1	1	0	0	0	0	0	0	0	0	0	0	0	0	0	0	0	0	1	0	0	0	0	0	0	1	TRUE	TRUE	0	0	0	0	0	0	0	0	0	0	0	0	0	0	0	0	0	0
111	216	pregabalin	0	1	1	0	0	0	0	0	0	0	1	0	1	0	1	1	1	1	0	1	0	1	1	0	0	1	0	TRUE	TRUE	0	1	1	1	0	1	1	0	0	0	0	1	0	1	0	1	0	0
112	217	temazepam	0	1	0	0	0	0	0	0	0	0	0	0	0	0	0	0	0	0	0	1	0	0	0	0	0	0	1	TRUE	TRUE	0	0	0	0	0	1	0	1	0	0	0	0	0	1	0	1	0	0
113	220	reboxetine	0	1	1	0	0	0	0	0	0	0	0	0	0	0	0	0	0	0	0	0	0	1	0	0	0	0	0	TRUE	TRUE	0	1	0	0	0	0	0	0	0	0	0	1	0	1	0	0	0	0
114	221	milrinone	0	1	0	1	0	0	0	1	0	0	0	0	0	0	0	0	0	0	0	0	0	0	0	0	0	0	0	TRUE	TRUE	0	1	1	0	0	0	0	0	0	0	1	1	0	0	0	0	0	0
115	228	cladribine	0	1	1	1	0	0	1	0	0	0	0	0	0	0	1	0	0	0	0	1	0	0	0	0	0	0	0	TRUE	TRUE	1	0	1	1	1	1	1	1	1	1	1	1	1	1	0	1	1	1
116	229	ranolazine	0	1	1	0	0	0	0	1	0	0	0	0	0	0	0	0	0	0	0	0	0	0	0	0	0	0	1	TRUE	TRUE	0	1	1	0	0	1	1	0	0	0	1	1	0	1	1	1	0	0
117	230	mesalazine	0	1	1	0	0	0	0	0	0	0	0	0	1	0	1	1	0	0	0	0	0	0	0	0	0	0	0	TRUE	TRUE	0	0	1	0	1	0	0	1	1	0	1	1	1	1	1	0	1	1
118	232	ziprasidone	0	1	1	1	0	0	0	0	0	0	0	0	0	0	0	0	0	0	0	0	0	1	0	0	0	0	0	TRUE	TRUE	0	0	0	0	0	0	0	0	0	0	0	1	0	1	1	1	0	0
119	234	cabergoline	0	1	1	0	0	0	0	0	0	0	0	0	0	0	0	0	0	1	0	1	0	0	0	0	0	0	0	TRUE	TRUE	1	0	0	0	0	1	0	0	0	1	0	1	0	1	1	1	0	0
120	236	dapsone	0	1	1	0	0	0	0	0	0	0	0	0	0	0	1	1	0	0	0	0	0	0	0	0	0	1	0	TRUE	TRUE	1	0	1	0	0	0	1	1	0	0	1	1	0	1	0	1	0	0
121	238	phenytoin	0	1	1	1	0	0	0	0	0	0	0	1	0	0	1	0	0	0	0	1	0	0	0	0	0	0	0	TRUE	TRUE	1	1	1	0	1	1	1	0	1	0	1	1	1	1	1	1	0	0
122	240	doxycycline	0	1	1	1	1	1	1	0	0	0	0	1	1	0	0	1	0	1	0	1	1	0	1	1	1	1	0	TRUE	TRUE	1	1	1	0	1	1	1	0	0	1	1	1	1	1	0	0	0	1
123	243	clotrimazole	0	1	1	0	1	1	0	0	0	0	0	0	0	0	0	1	0	0	0	0	0	0	0	0	0	0	0	TRUE	TRUE	0	0	0	0	0	0	0	0	0	0	0	0	1	0	0	0	0	1
124	244	calcium acetate	0	1	1	0	0	0	0	0	0	0	0	0	0	0	0	0	1	1	0	0	0	0	1	0	0	0	0	TRUE	TRUE	1	1	1	0	0	0	0	0	1	0	0	1	0	1	0	1	0	0
125	247	anagrelide	0	1	1	0	0	0	1	0	0	0	0	0	0	0	0	0	0	0	0	0	0	0	0	0	0	0	0	TRUE	TRUE	0	1	1	0	0	0	0	0	0	0	1	1	0	0	0	0	0	0
126	250	metoprolol	0	1	1	1	0	0	0	1	0	0	0	0	0	0	0	0	0	0	0	0	0	0	0	0	0	0	1	TRUE	TRUE	0	0	0	0	0	0	0	0	0	0	0	0	0	0	1	0	0	0
127	254	ropinirole	0	1	1	0	0	0	0	0	0	0	0	0	0	0	0	0	0	1	0	1	0	1	0	0	0	0	0	TRUE	TRUE	0	0	0	0	0	0	0	0	0	0	0	1	0	1	0	1	0	0
128	256	isradipine	0	1	1	0	0	0	0	0	0	0	0	0	0	0	0	0	0	0	0	1	0	0	0	0	0	0	0	TRUE	TRUE	1	1	1	1	1	1	1	0	0	0	1	1	0	1	1	1	1	0
129	259	topiramate	0	1	1	0	0	0	0	0	1	0	1	0	0	0	0	0	1	0	0	1	0	1	0	0	0	0	1	TRUE	TRUE	1	1	1	0	1	1	1	1	1	0	1	1	1	1	1	1	1	0
130	261	olmesartan	0	1	1	0	0	0	0	1	0	0	1	0	0	0	0	0	1	0	0	0	0	0	1	0	0	0	1	TRUE	TRUE	0	0	0	0	1	0	0	0	0	0	1	0	0	0	0	0	1	0
131	263	theophylline	0	1	1	1	0	0	0	0	0	0	0	0	0	0	1	0	0	0	0	0	0	0	0	0	1	0	0	TRUE	TRUE	0	1	1	0	1	1	1	0	1	0	1	1	1	1	1	1	1	1
132	264	argatroban	0	1	0	1	0	0	1	1	0	0	0	0	0	0	1	0	0	0	0	1	0	0	0	0	0	0	1	TRUE	TRUE	1	0	1	0	0	0	0	0	0	0	1	0	0	1	1	0	0	0
133	266	disopyramide	0	1	1	1	0	0	0	1	0	0	0	0	0	0	0	0	0	0	0	0	0	0	0	0	0	0	0	TRUE	TRUE	1	1	1	0	1	1	1	0	1	0	1	1	1	1	1	1	1	0
134	267	lidocaine	0	1	0	1	1	1	0	1	0	0	0	0	0	0	0	1	0	1	0	1	0	0	0	0	0	0	0	TRUE	TRUE	0	1	1	0	1	1	1	0	1	0	1	1	1	1	1	1	0	0
135	268	pamidronate	0	1	0	1	0	0	0	0	0	0	0	0	0	0	1	0	1	1	0	0	0	0	0	0	0	0	0	TRUE	TRUE	1	0	0	0	0	0	0	0	0	0	1	0	1	0	0	0	0	0
136	270	acarbose	0	1	1	0	0	0	0	1	0	0	1	0	0	0	0	0	1	0	0	0	0	0	0	0	0	0	1	TRUE	TRUE	0	1	1	0	0	0	1	0	0	0	1	1	0	1	0	1	0	0
137	271	venlafaxine	0	1	1	0	0	0	0	0	0	0	0	0	0	0	0	0	0	1	0	1	0	1	0	1	0	0	1	TRUE	TRUE	0	1	0	0	0	0	1	0	0	0	0	1	0	1	0	1	0	0
138	272	conjugated equine estrogens	1	0	1	1	0	0	0	0	0	0	0	0	0	0	0	1	1	1	0	0	0	0	0	1	0	0	0	TRUE	TRUE	0	1	0	0	1	0	0	0	0	0	1	1	1	1	0	0	0	1
139	273	travoprost	0	1	0	0	1	0	0	0	0	0	0	1	0	0	0	0	0	0	0	0	0	0	0	0	0	0	0	TRUE	TRUE	0	0	0	0	0	0	1	0	1	0	1	0	0	0	0	0	0	0
140	275	atomoxetine	0	1	1	0	0	0	0	0	1	0	0	0	0	0	0	0	1	0	0	1	0	1	0	0	0	0	0	TRUE	TRUE	0	1	0	0	0	0	0	0	0	0	0	1	0	1	0	0	0	0
141	278	etomidate	0	1	0	0	0	0	0	0	0	0	0	0	0	0	0	0	0	0	0	1	0	0	0	0	1	0	0	TRUE	TRUE	0	0	0	0	0	1	0	1	0	0	0	0	0	1	0	1	0	0
142	280	etonogestrel	0	1	0	1	0	0	0	0	0	0	0	0	0	0	0	0	0	0	0	0	0	0	0	0	0	0	0	TRUE	TRUE	0	1	0	0	1	0	0	0	0	0	1	1	1	1	0	0	0	1
143	281	morphine	0	1	1	1	0	0	0	1	0	0	0	0	0	0	0	1	0	1	0	1	0	1	1	0	1	0	1	TRUE	TRUE	0	0	0	0	0	0	1	0	1	0	0	0	0	0	0	0	0	0
144	282	ropivacaine	0	1	0	1	0	0	0	0	0	0	0	0	0	0	0	0	0	0	0	1	1	0	0	0	0	0	0	TRUE	TRUE	0	1	1	0	1	1	1	0	1	0	1	1	1	1	1	1	0	0
145	283	bupivacaine	0	1	0	1	1	0	0	0	0	0	0	0	0	0	0	0	0	0	0	1	0	0	0	0	0	0	0	TRUE	TRUE	0	1	1	0	1	1	1	0	1	0	1	1	1	1	1	1	0	0
146	288	tranexamic acid	0	1	1	0	0	0	0	0	0	0	0	0	0	0	0	0	0	1	0	0	1	0	0	1	0	1	1	TRUE	TRUE	1	0	1	0	0	1	0	1	1	0	1	0	0	0	0	0	1	0
147	293	bexarotene	0	1	1	0	1	0	0	0	0	0	0	0	0	0	1	0	0	0	0	0	0	0	0	0	0	1	0	TRUE	TRUE	0	0	0	0	1	0	1	0	1	0	0	0	0	0	0	0	0	1
148	296	chlorthalidone	0	1	0	0	0	0	0	1	0	0	1	0	0	0	0	0	1	0	0	0	0	0	0	0	0	0	1	TRUE	TRUE	0	0	1	0	1	0	1	0	0	0	1	1	0	1	1	1	1	1
149	299	valproic acid	0	1	1	1	1	0	0	0	1	0	1	0	0	0	0	1	0	1	0	1	1	1	0	1	0	1	1	TRUE	TRUE	0	0	1	0	0	1	0	1	0	0	1	1	0	1	0	1	0	0
150	301	zolmitriptan	0	1	1	0	0	0	0	0	0	0	0	0	0	0	0	0	0	0	0	1	0	0	0	0	0	0	1	TRUE	TRUE	0	0	0	0	0	0	0	0	0	0	0	0	0	0	1	1	0	0
151	302	acetaminophen	0	1	1	0	0	0	0	1	1	0	0	0	1	0	0	1	0	1	0	0	1	0	0	0	1	0	1	TRUE	TRUE	0	0	0	0	0	0	0	0	0	0	0	0	0	0	0	0	0	0
152	303	gefitinib	0	1	1	0	0	0	0	0	0	0	0	0	0	0	0	0	0	0	0	0	0	0	0	0	1	0	0	TRUE	TRUE	0	0	0	0	0	0	1	0	0	1	1	0	1	0	0	0	0	0
153	304	codeine	0	1	1	0	0	0	0	0	0	0	0	0	0	0	0	0	0	0	0	1	0	0	0	0	0	0	1	TRUE	TRUE	0	0	0	0	0	0	1	0	1	0	0	0	0	0	0	0	0	0
154	306	dihydroergotamine	0	1	0	1	1	0	0	0	0	0	0	0	0	0	0	0	0	0	0	1	0	0	0	0	0	0	1	TRUE	TRUE	0	0	0	0	0	0	0	0	0	0	0	0	0	0	0	0	0	0
155	307	amitriptyline	0	1	1	1	0	0	0	0	1	0	1	0	1	0	0	1	1	0	0	1	0	1	0	0	1	0	1	TRUE	TRUE	0	1	0	0	0	0	0	0	0	0	0	1	0	1	0	1	0	0
156	309	tolcapone	0	1	1	0	0	0	0	0	0	0	0	0	0	0	0	0	0	0	0	1	0	0	0	0	0	0	0	TRUE	TRUE	0	0	0	0	0	0	0	0	0	0	0	0	0	0	0	1	0	0
157	311	nitroprusside	0	1	0	1	0	0	0	1	0	0	0	0	0	0	0	0	0	0	0	0	0	0	0	0	0	0	1	TRUE	TRUE	0	0	0	0	0	0	0	0	0	0	0	0	0	0	0	0	0	0
158	313	indomethacin	0	1	1	1	1	0	0	1	1	0	0	0	1	0	1	0	1	1	0	1	1	0	0	0	0	0	1	TRUE	TRUE	0	0	0	0	0	0	1	0	0	0	0	0	1	0	0	0	0	0
159	315	metformin	0	1	1	0	0	0	0	0	0	0	1	0	0	1	1	1	1	0	0	1	1	1	0	1	1	1	0	TRUE	TRUE	1	1	1	1	1	1	0	1	0	0	1	1	0	1	0	1	0	0
160	316	ipratropium bromide	0	1	0	0	1	0	0	0	0	0	0	0	0	0	0	0	0	0	0	0	0	0	0	0	1	0	0	TRUE	TRUE	0	1	1	0	0	0	0	0	0	0	0	0	1	1	0	0	1	0
161	317	methadone	0	1	1	0	0	0	0	0	0	0	0	0	0	0	0	0	0	0	0	0	0	1	0	0	0	0	0	TRUE	TRUE	0	0	0	0	0	0	1	0	1	0	1	0	0	0	0	0	0	0
162	318	olanzapine	0	1	1	1	0	0	0	0	0	0	0	0	1	0	0	0	1	0	0	1	0	1	0	0	0	1	0	TRUE	TRUE	0	1	1	0	0	0	0	0	1	0	0	1	1	1	0	1	1	0
163	319	atenolol	0	1	1	1	0	0	0	1	0	0	1	0	0	0	0	0	1	0	0	0	0	0	0	0	0	0	1	TRUE	TRUE	0	0	0	0	0	0	0	0	0	0	0	0	0	0	1	0	0	0
164	321	pimecrolimus	0	1	0	0	1	0	0	0	0	0	0	0	0	0	1	0	0	0	0	0	0	0	0	0	0	1	0	TRUE	TRUE	0	0	0	0	0	1	0	0	0	0	0	0	0	1	0	0	0	0
165	322	omeprazole	0	1	1	1	0	0	0	1	0	0	0	0	1	0	1	1	0	0	0	0	0	0	0	0	1	0	1	TRUE	TRUE	0	0	0	0	0	0	0	0	0	0	0	0	0	0	0	0	0	0
166	325	cetirizine	0	1	1	1	1	0	0	0	0	0	0	1	0	0	1	0	0	0	0	1	0	0	0	0	1	1	0	TRUE	TRUE	0	0	0	0	0	0	0	0	0	0	0	0	0	0	0	0	0	0
167	326	terfenadine	0	1	1	0	0	0	0	0	0	0	0	1	0	0	1	0	0	0	0	0	0	0	0	0	1	0	0	TRUE	TRUE	0	0	0	0	0	0	0	0	0	0	0	0	0	0	0	0	0	0
168	327	diltiazem	0	1	1	1	1	0	0	1	0	0	0	0	1	0	0	0	0	0	0	0	0	0	0	0	0	0	1	TRUE	TRUE	1	1	1	1	1	1	0	0	1	0	1	1	0	1	1	1	1	0
169	330	alfuzosin	0	1	1	0	0	0	0	0	0	0	0	0	0	0	0	0	0	0	0	0	0	1	0	1	0	0	0	TRUE	TRUE	0	0	0	0	0	0	0	0	0	0	0	0	0	0	0	0	0	0
170	332	nitisinone	0	1	1	0	0	0	0	0	1	0	0	0	0	0	0	0	1	0	0	0	0	0	1	0	0	0	0	TRUE	TRUE	1	0	0	0	0	0	0	1	0	0	1	0	0	1	0	1	1	0
171	333	clobazam	0	1	1	0	0	0	0	0	0	0	0	0	0	0	0	0	0	0	0	1	0	1	0	0	0	0	0	TRUE	TRUE	0	0	0	0	0	1	0	1	0	0	0	0	0	1	0	1	0	0
172	334	minoxidil	0	1	0	0	0	0	0	0	0	0	0	0	0	0	0	0	0	0	0	0	0	0	0	0	0	1	0	TRUE	TRUE	1	1	1	1	1	1	1	0	0	0	1	1	0	1	1	1	1	1
173	335	megestrol acetate	0	1	1	0	0	0	0	0	0	0	0	0	0	0	0	0	1	0	0	1	0	1	0	0	0	0	0	TRUE	TRUE	0	1	0	0	0	0	0	0	0	0	1	0	0	0	0	0	0	1
174	340	chlorzoxazone	0	1	0	0	0	0	0	0	0	0	0	1	0	0	0	0	0	0	0	1	0	0	0	0	0	0	0	TRUE	TRUE	0	0	1	0	0	0	0	0	0	0	1	1	1	1	1	0	1	1
175	342	mefloquine	0	1	1	0	0	0	1	0	0	0	0	0	0	0	0	1	0	0	0	0	0	0	0	0	0	0	0	TRUE	TRUE	1	1	1	0	0	0	0	1	0	0	0	0	0	0	0	0	0	0
176	344	sapropterin	0	1	1	0	0	0	0	0	1	0	0	0	0	0	0	0	1	0	0	1	0	1	1	0	0	0	0	TRUE	TRUE	1	0	1	0	1	1	1	1	1	0	1	1	1	1	1	1	1	1
177	347	clozapine	0	1	1	0	0	0	0	0	0	0	0	0	0	0	0	0	0	0	0	1	0	1	0	0	0	0	0	TRUE	TRUE	0	0	1	0	0	1	0	0	0	0	0	1	0	1	0	1	1	0
178	348	sucralfate	0	1	1	0	0	0	0	0	0	0	0	0	0	0	0	0	0	0	0	0	0	0	0	0	0	0	0	TRUE	TRUE	0	0	0	0	0	0	0	0	0	0	1	0	0	1	0	1	0	0
179	351	levonorgestrel	0	1	1	0	0	1	0	0	0	0	0	0	0	0	0	0	0	0	0	0	0	0	0	1	0	0	0	TRUE	TRUE	0	1	0	0	1	0	0	0	0	0	1	1	1	1	0	0	0	1
180	352	norepinephrine	0	1	0	0	0	0	0	0	0	0	0	0	0	0	0	1	0	0	0	0	0	0	0	0	0	0	1	TRUE	TRUE	1	0	0	0	0	1	0	0	1	1	1	0	0	1	1	1	0	0
181	354	mirtazapine	0	1	1	0	0	0	0	0	0	0	0	0	0	0	0	0	0	1	0	0	0	1	0	0	0	0	0	TRUE	TRUE	1	0	0	0	0	1	0	0	1	1	0	0	0	1	0	1	1	0
182	357	timolol	0	1	1	0	1	0	0	0	0	0	0	1	0	0	0	0	0	0	0	0	0	0	0	0	0	0	0	TRUE	TRUE	0	0	1	0	0	0	0	0	1	0	1	0	0	1	1	0	1	0
183	358	treprostinil	0	1	1	1	0	0	0	1	0	0	0	0	0	1	1	1	0	1	0	0	0	0	0	0	1	1	1	TRUE	TRUE	1	0	0	0	0	0	1	0	1	0	0	0	0	0	0	0	0	0
184	361	palonosetron	0	1	1	1	0	0	0	0	0	0	0	0	1	0	0	0	0	0	0	0	0	0	0	0	0	0	0	TRUE	TRUE	0	0	0	0	0	0	0	0	1	0	0	0	0	0	0	0	1	0
185	362	dydrogesterone	0	1	1	0	0	0	0	0	0	0	0	0	0	0	0	0	0	0	0	0	0	0	0	1	0	0	0	TRUE	TRUE	0	1	0	0	0	0	0	0	0	0	1	0	0	0	0	0	0	1
186	363	mexiletine	0	1	1	0	0	0	0	0	0	0	0	0	0	0	0	0	0	1	0	1	0	0	0	0	0	0	0	TRUE	TRUE	0	1	1	0	1	1	1	0	1	0	1	1	1	1	1	1	0	0
187	365	amlodipine	0	1	1	0	0	0	0	1	0	0	1	0	0	0	0	0	1	0	0	0	0	0	1	0	0	0	1	TRUE	TRUE	1	1	1	1	1	1	1	0	0	0	1	1	0	1	1	1	1	0
188	366	tacrine	0	1	1	0	0	0	0	0	0	0	0	0	0	0	0	0	0	0	0	1	0	1	0	0	0	0	0	TRUE	TRUE	0	1	1	0	0	0	0	0	0	0	1	0	0	0	0	0	0	0
189	374	digoxin	0	1	1	1	0	0	0	1	0	0	0	0	0	0	1	1	0	1	0	0	0	0	0	0	0	0	0	TRUE	TRUE	0	1	1	1	0	1	1	0	0	0	0	1	0	1	0	1	0	0
190	375	sulpiride	0	1	1	1	0	0	0	0	0	0	0	0	1	0	0	0	0	0	0	0	0	0	0	0	0	0	0	TRUE	TRUE	0	0	0	0	0	0	0	0	0	0	0	1	0	1	0	1	0	0
191	377	nimodipine	0	1	1	0	0	1	0	0	0	0	0	0	0	0	0	0	0	0	0	1	0	0	0	0	0	0	1	TRUE	TRUE	1	1	1	1	1	1	1	0	0	0	1	1	0	1	1	1	1	0
192	378	beclomethasone dipropionate	0	1	1	0	1	0	0	0	0	1	0	1	1	0	1	1	0	0	0	0	0	0	0	0	1	1	0	TRUE	TRUE	0	0	0	0	1	0	0	0	0	0	1	1	0	1	0	1	0	1
193	380	progesterone	0	1	1	1	1	1	0	0	0	0	0	0	0	0	0	0	0	0	0	1	0	0	0	1	0	0	1	TRUE	TRUE	0	1	0	0	1	1	1	0	0	0	1	1	1	1	1	0	1	1
194	382	sorafenib	0	1	1	0	0	0	0	0	0	0	0	0	0	1	0	0	0	0	0	0	0	0	0	0	0	0	0	TRUE	TRUE	1	1	1	1	1	1	1	0	1	0	1	1	1	1	1	1	1	1
195	383	zoledronic acid	0	1	1	1	0	0	0	0	0	0	0	0	1	0	1	1	1	1	0	0	0	0	0	1	0	0	0	TRUE	TRUE	1	0	0	0	0	0	0	0	0	0	1	0	1	0	0	0	0	0
196	385	nisoldipine	0	1	1	0	0	0	0	1	0	0	1	0	0	0	0	0	1	0	0	0	0	0	1	0	0	0	1	TRUE	TRUE	1	1	1	1	1	1	1	0	0	0	1	1	0	1	1	1	1	0
197	386	eszopiclone	0	1	1	0	0	0	0	0	0	0	0	0	0	0	0	0	0	0	0	1	0	1	0	0	1	0	0	TRUE	TRUE	0	0	0	0	0	1	0	1	0	0	0	0	0	1	0	1	0	0
198	388	alprazolam	0	1	1	0	1	0	0	0	0	0	0	0	1	0	0	0	0	0	0	1	0	1	1	0	0	0	0	TRUE	TRUE	0	0	0	0	0	1	0	1	0	0	0	0	0	1	0	1	0	0
199	391	ardeparin	0	1	0	1	0	0	1	1	0	0	1	1	0	0	0	0	1	0	0	1	0	0	0	0	1	1	1	TRUE	TRUE	1	1	1	0	0	1	1	1	1	0	1	0	0	1	1	0	0	0
200	392	loxapine	0	1	1	0	1	0	0	1	0	0	0	0	0	0	0	0	0	0	0	1	0	1	0	0	0	0	1	TRUE	TRUE	0	0	0	0	0	0	0	0	0	0	0	1	0	1	0	1	0	0
201	393	remoxipride	0	1	1	0	0	0	0	0	0	0	0	0	0	0	0	0	0	0	0	0	0	1	0	0	0	0	0	TRUE	TRUE	0	0	0	0	0	0	0	0	0	0	0	1	0	1	0	1	0	0
202	396	rosiglitazone	0	1	1	0	0	0	1	1	0	0	1	0	1	1	1	1	1	1	0	1	0	1	1	0	1	1	1	TRUE	TRUE	0	0	1	0	1	0	0	1	0	0	1	1	1	1	1	0	1	1
203	397	pramipexole	0	1	1	0	0	0	1	0	0	0	0	0	0	0	0	0	0	1	0	1	0	1	0	0	0	0	0	TRUE	TRUE	0	0	0	0	0	0	0	0	0	0	0	1	0	1	0	1	0	0
204	403	miglustat	0	1	1	0	0	0	0	0	1	0	0	0	0	0	1	1	1	0	0	1	0	0	0	0	0	0	0	TRUE	TRUE	0	0	0	0	0	0	0	0	0	0	0	0	0	0	0	0	0	0
205	405	spironolactone	0	1	1	1	1	0	0	1	0	0	1	0	0	0	0	0	1	0	0	0	0	0	1	0	0	0	1	TRUE	TRUE	0	0	1	0	1	1	1	0	0	1	1	0	0	0	1	0	1	1
206	406	methylphenidate	0	1	1	0	0	0	0	0	1	0	1	0	0	0	0	0	1	1	0	1	0	1	0	0	0	0	0	TRUE	TRUE	0	1	0	0	0	0	1	0	0	0	0	1	0	1	0	1	0	0
207	408	hyoscyamine	0	1	1	0	1	0	0	0	0	0	0	1	0	0	0	0	0	0	0	0	0	0	0	0	0	0	0	TRUE	TRUE	0	1	1	0	0	0	0	0	0	0	0	0	1	1	0	0	1	0
208	409	zolpidem	0	1	1	0	1	0	0	0	0	0	0	0	0	0	0	0	1	0	0	1	0	1	0	0	0	0	0	TRUE	TRUE	0	0	0	0	0	0	0	0	0	0	0	0	0	1	0	1	0	0
209	416	prochlorperazine	0	1	1	1	0	0	0	0	0	0	0	0	0	0	0	0	0	0	0	1	0	0	0	0	0	0	1	TRUE	TRUE	0	0	0	0	0	0	0	0	0	0	0	1	0	1	0	1	0	0
210	417	cyproheptadine	0	1	1	0	0	0	0	0	0	0	0	0	1	0	0	0	0	0	0	0	0	1	0	0	0	0	0	TRUE	TRUE	0	0	0	0	0	0	0	0	0	0	0	0	0	0	0	1	0	0
211	418	nitric oxide	0	1	0	0	1	0	0	1	0	0	0	0	0	0	0	0	0	0	0	0	0	0	0	0	0	0	0	TRUE	TRUE	0	1	0	0	0	0	1	0	0	0	0	0	1	0	0	0	0	0
212	420	allopurinol	0	1	1	0	0	0	0	1	0	0	0	0	0	0	0	0	1	1	0	0	0	0	1	0	0	0	1	TRUE	TRUE	0	0	0	0	0	0	0	0	0	1	1	1	0	0	0	0	1	0
213	424	gemcitabine	0	1	1	1	0	0	0	0	0	0	0	0	0	0	0	0	0	0	0	0	0	0	0	0	0	0	0	TRUE	TRUE	1	0	1	1	1	1	1	1	1	1	1	1	1	1	0	1	1	1
214	426	betamethasone	0	1	1	1	1	0	0	0	0	0	0	0	0	0	1	0	0	0	0	0	0	0	0	0	0	1	0	TRUE	TRUE	0	0	0	0	1	0	0	0	0	0	1	1	0	1	0	1	0	1
215	431	lansoprazole	0	1	1	1	0	0	0	0	0	0	0	0	1	0	1	0	0	0	0	0	0	0	0	0	1	0	0	TRUE	TRUE	0	0	0	0	0	0	0	0	0	0	0	0	0	0	0	0	0	0
216	433	droperidol	0	1	1	1	0	0	0	0	0	0	0	0	0	0	0	0	0	0	0	0	0	0	0	0	0	1	0	TRUE	TRUE	0	0	0	0	0	0	0	0	0	0	0	1	0	1	0	1	0	0
217	437	pethidine	0	1	1	1	0	0	0	0	0	0	0	0	0	0	0	0	0	0	0	1	0	0	1	0	0	0	0	TRUE	TRUE	0	0	0	0	0	0	0	0	0	0	0	0	0	0	0	0	0	0
218	438	loratadine	0	1	1	0	0	0	0	0	0	0	0	1	0	0	1	0	0	1	0	0	0	0	0	0	1	1	0	TRUE	TRUE	0	0	0	0	0	0	0	0	0	0	0	0	0	0	0	0	0	0
219	440	prazosin	0	1	1	0	0	0	0	0	0	0	0	0	0	0	0	0	0	0	0	0	0	1	1	1	0	0	0	TRUE	TRUE	1	0	0	0	0	1	0	0	0	1	0	0	0	1	0	1	0	0
220	441	imipramine	0	1	1	1	0	0	0	0	0	0	0	0	1	0	0	0	0	0	0	1	0	1	0	0	0	0	0	TRUE	TRUE	0	1	0	0	0	0	0	0	0	0	0	1	0	1	0	1	0	0
221	442	acitretin	0	1	1	0	0	0	0	0	0	0	0	0	0	0	1	0	0	0	0	0	0	0	0	0	0	1	0	TRUE	TRUE	1	1	1	0	1	1	1	0	1	0	0	1	1	1	0	1	0	1
222	444	nabumetone	0	1	1	0	0	0	0	0	0	0	0	0	1	0	1	0	0	1	0	0	0	0	0	0	0	0	1	TRUE	TRUE	0	0	0	0	0	0	0	0	0	0	0	0	0	0	0	0	0	0
223	448	ketorolac	0	1	1	1	1	0	0	0	0	0	0	0	0	0	0	0	0	0	0	0	0	0	1	0	0	0	0	TRUE	TRUE	0	0	0	0	0	0	0	0	0	0	0	0	0	0	0	0	0	0
224	453	montelukast	0	1	1	0	0	0	0	0	0	0	0	1	0	0	1	0	0	0	0	0	0	0	0	0	1	1	0	TRUE	TRUE	0	0	0	0	0	0	0	0	0	0	0	0	0	0	0	0	0	0
225	454	fluoxetine	0	1	1	0	0	0	0	0	0	0	0	0	0	0	0	0	1	0	0	1	0	1	0	0	0	0	1	TRUE	TRUE	0	0	0	0	0	0	0	0	0	0	0	0	0	0	0	1	0	0
226	457	chlordiazepoxide	0	1	1	1	0	0	1	1	0	0	1	0	0	0	1	1	1	0	0	0	0	0	0	0	0	0	0	TRUE	TRUE	0	0	0	0	0	1	0	1	0	0	0	0	0	1	0	1	0	0
227	458	duloxetine	0	1	1	0	0	0	0	0	0	0	1	0	1	0	0	0	1	1	0	1	0	1	1	1	0	0	0	TRUE	TRUE	0	1	0	0	0	0	0	0	0	0	0	1	0	1	0	1	0	0
228	459	chlorpromazine	0	1	1	1	0	0	0	0	0	0	0	0	0	0	0	0	0	0	0	1	0	1	0	0	0	0	1	TRUE	TRUE	0	0	1	0	0	1	0	0	0	1	0	1	0	1	1	1	0	0
229	462	lenalidomide	0	1	1	0	0	0	0	0	0	0	0	0	0	0	1	0	0	1	0	0	0	0	0	0	0	1	0	TRUE	TRUE	1	1	1	0	0	1	1	1	0	1	1	1	0	1	1	1	0	0
230	463	raloxifene	0	1	1	0	0	0	0	1	0	0	0	0	0	0	0	0	1	1	0	0	0	0	0	1	0	0	1	TRUE	TRUE	0	1	0	0	1	0	0	0	0	0	1	1	1	1	0	0	0	1
231	464	celecoxib	0	1	1	0	0	0	0	1	0	0	1	0	1	0	1	1	1	1	0	1	0	1	0	0	1	1	1	TRUE	TRUE	0	0	0	0	0	0	0	0	0	0	0	0	0	0	0	0	0	0
232	466	brimonidine	0	1	0	0	1	1	0	0	0	0	0	1	0	0	0	0	0	0	0	0	0	0	0	0	0	1	0	TRUE	TRUE	1	0	0	0	0	1	0	0	0	1	0	0	0	1	0	1	0	0
233	468	nabilone	0	1	1	0	0	0	0	0	0	0	1	0	0	0	0	0	1	1	0	1	0	1	0	0	0	0	0	TRUE	TRUE	0	0	0	0	0	0	0	0	0	0	0	0	0	0	0	0	0	0
234	471	sotalol	0	1	1	1	0	0	0	1	0	0	0	0	0	0	0	0	0	0	0	0	0	0	0	0	0	0	0	TRUE	TRUE	0	1	0	0	0	0	0	0	1	0	1	0	0	1	1	0	0	0
235	472	buspirone	0	1	1	0	0	0	0	0	0	0	0	0	0	0	0	0	0	0	0	1	0	1	0	0	0	0	0	TRUE	TRUE	0	0	0	0	0	0	0	0	0	0	0	1	0	1	1	1	0	0
236	473	miglitol	0	1	0	0	0	0	0	0	0	0	1	0	0	0	0	0	1	0	0	0	0	0	0	0	0	0	0	TRUE	TRUE	0	1	1	0	0	0	0	0	0	0	1	1	0	1	0	0	0	0
237	474	fosinopril	0	1	1	0	0	0	0	1	0	0	0	0	0	0	0	0	0	0	0	0	0	0	0	0	0	0	1	TRUE	TRUE	0	0	0	0	0	0	0	0	0	0	1	0	0	1	0	1	1	0
238	476	entacapone	0	1	1	0	0	0	0	0	0	0	0	0	0	0	0	0	0	0	0	1	0	0	0	0	0	0	0	TRUE	TRUE	0	0	0	0	0	0	0	0	0	0	0	0	0	0	0	1	0	0
239	478	darifenacin	0	1	1	0	0	0	0	0	0	0	0	0	0	0	1	0	0	0	0	1	0	0	1	0	0	0	0	TRUE	TRUE	0	1	1	0	0	0	0	0	0	0	0	0	1	1	0	0	1	0
240	479	oxycodone	0	1	1	1	0	0	0	0	0	0	0	0	1	0	0	0	0	1	0	1	0	1	0	0	0	0	0	TRUE	TRUE	0	0	0	0	0	0	1	0	1	0	0	0	0	0	0	0	0	0
241	483	cimetidine	0	1	1	1	0	0	0	0	0	0	0	0	1	0	1	1	0	1	0	1	0	0	0	0	0	0	1	TRUE	TRUE	0	0	0	0	0	0	0	0	0	0	0	0	0	0	0	0	0	0
242	484	haloperidol	0	1	1	1	0	0	0	0	1	0	0	0	0	0	0	0	1	0	0	1	0	1	0	0	1	0	0	TRUE	TRUE	0	0	0	0	0	0	0	0	0	0	0	1	0	1	0	1	0	0
243	485	ritonavir	0	1	1	0	0	0	0	0	0	0	0	0	0	1	1	1	0	0	0	0	0	0	0	0	0	1	0	TRUE	TRUE	0	0	0	0	0	0	0	0	0	0	0	0	0	0	0	0	0	0
244	494	dextromethorphan	0	1	1	0	0	0	0	0	0	0	0	0	0	0	0	0	0	0	0	0	0	0	0	0	0	0	0	TRUE	TRUE	0	0	0	0	0	0	0	1	1	1	1	1	1	1	0	1	0	0
245	499	trandolapril	0	1	1	0	0	0	0	1	0	0	0	0	0	0	0	0	0	0	0	0	0	0	0	0	0	0	1	TRUE	TRUE	0	0	0	0	0	0	0	0	0	0	1	0	0	1	0	1	1	0
246	503	alitretinoin	0	1	1	0	1	0	0	0	0	0	0	0	0	0	1	0	0	0	0	0	0	0	0	0	0	1	0	TRUE	TRUE	1	1	1	0	1	1	1	0	1	0	0	1	1	1	0	1	0	1
247	504	metolazone	0	1	1	0	0	0	0	1	0	0	0	0	0	0	0	0	0	0	0	0	0	0	0	0	0	0	0	TRUE	TRUE	1	0	1	0	0	1	1	1	0	0	1	1	0	1	0	1	1	0
248	508	lercanidipine	0	1	0	0	0	0	0	0	0	0	0	0	0	0	0	0	0	0	0	0	0	0	0	0	0	0	1	TRUE	TRUE	1	1	1	0	0	0	0	0	1	0	0	1	0	1	0	1	0	0
249	513	rofecoxib	0	1	1	0	0	0	0	0	0	0	1	0	1	0	1	0	1	1	0	1	0	1	0	0	0	0	1	TRUE	TRUE	0	0	0	0	0	0	0	0	0	0	0	0	0	0	0	0	0	0
250	519	toremifene	0	1	1	0	0	0	0	0	0	0	1	0	0	0	0	0	1	1	0	0	0	0	0	1	0	0	0	TRUE	TRUE	0	1	0	0	1	0	0	0	0	0	1	1	1	1	0	0	0	1
251	520	nortriptyline	0	1	1	0	0	0	0	0	0	0	0	0	1	0	0	0	0	0	0	1	0	1	0	0	0	0	0	TRUE	TRUE	0	1	0	0	0	0	0	0	0	0	0	1	0	1	0	1	0	0
252	522	benazepril	0	1	1	0	0	0	0	0	0	0	0	0	0	0	0	0	0	0	0	0	0	0	1	0	0	0	1	TRUE	TRUE	0	0	0	0	0	0	0	0	0	0	1	0	0	1	0	1	1	0
253	524	fluorouracil	0	1	0	1	1	0	0	0	0	0	0	0	0	0	0	0	0	0	0	0	0	0	0	0	0	1	0	TRUE	TRUE	0	0	0	0	0	0	0	0	1	0	0	0	0	0	0	0	0	0
254	526	adinazolam	0	1	0	0	0	0	0	0	0	0	0	0	0	0	0	0	0	0	0	0	0	1	0	0	0	0	0	TRUE	TRUE	0	0	0	0	0	1	0	1	0	0	0	0	0	1	0	1	0	0
255	528	azelaic acid	0	1	0	0	1	0	0	0	0	0	0	0	0	0	0	0	0	0	0	0	0	0	0	0	0	1	0	TRUE	TRUE	1	0	1	1	0	1	1	1	1	0	1	0	1	1	0	0	0	0
256	529	zafirlukast	0	1	1	0	1	0	0	0	0	0	0	0	0	0	1	1	0	0	0	0	0	0	0	0	1	0	0	TRUE	TRUE	0	0	0	0	0	0	0	0	0	0	0	0	0	0	0	0	0	0
257	532	pentostatin	0	1	0	1	0	0	0	0	0	0	0	0	0	0	1	0	0	0	0	0	0	0	0	0	0	0	0	TRUE	TRUE	1	0	1	0	0	0	1	1	1	1	1	1	1	0	0	0	1	0
258	534	piroxicam	0	1	1	1	0	0	0	0	0	0	0	0	0	0	0	0	0	0	0	0	0	0	0	1	0	1	0	TRUE	TRUE	0	0	0	0	0	0	0	0	0	0	0	0	0	0	0	0	0	0
259	535	lamotrigine	0	1	1	0	0	0	0	0	1	0	1	0	0	1	1	0	1	0	0	1	0	1	1	1	0	0	1	TRUE	TRUE	0	1	1	0	1	1	1	0	1	0	1	1	1	1	1	1	0	0
260	536	hydroxyzine	0	1	1	0	0	0	0	0	0	0	0	0	0	0	0	0	0	0	0	0	0	1	0	0	0	0	0	TRUE	TRUE	0	0	0	0	0	0	0	0	0	0	0	0	0	0	0	0	0	0
261	538	bosentan	0	1	1	0	0	0	0	0	0	0	0	0	0	0	0	0	0	0	0	0	0	0	0	0	1	0	1	TRUE	TRUE	0	1	1	1	0	1	1	0	0	0	1	1	0	1	1	0	1	0
262	542	methotrexate	0	1	1	1	0	0	0	0	0	0	0	0	1	0	1	0	0	1	0	1	0	0	0	0	0	1	1	TRUE	TRUE	1	0	1	0	0	0	1	1	1	0	1	1	0	1	0	1	0	0
263	543	carbamazepine	0	1	1	0	0	0	0	0	0	0	0	0	0	0	0	0	0	0	0	1	0	1	0	0	0	0	1	TRUE	TRUE	0	1	1	0	1	1	1	0	1	0	1	1	1	1	1	1	0	0
264	548	fondaparinux sodium	0	1	0	1	0	0	1	1	0	0	0	0	0	0	1	0	0	0	0	0	0	0	0	0	1	0	1	TRUE	TRUE	1	0	1	0	0	0	0	0	0	0	0	0	0	0	0	0	0	0
265	550	propranolol	0	1	1	0	1	0	0	1	0	0	0	0	0	0	1	0	0	0	0	1	0	0	0	0	0	1	1	TRUE	TRUE	0	0	0	0	0	0	0	0	1	0	1	0	0	0	1	0	0	0
266	552	fenfluramine	0	1	1	0	0	0	0	0	0	0	0	0	0	0	0	0	0	0	0	1	0	1	0	0	0	0	0	TRUE	TRUE	0	0	0	0	0	0	0	0	0	0	0	0	0	0	0	1	0	0
267	553	clonidine	0	1	1	1	0	0	0	0	1	0	0	0	1	0	0	0	0	1	0	1	0	1	0	1	0	0	1	TRUE	TRUE	1	0	0	0	0	1	0	0	0	1	0	0	0	1	0	1	0	0
268	558	valdecoxib	0	1	1	0	0	0	0	0	0	0	0	0	1	0	1	1	0	1	0	1	0	0	0	1	1	0	1	TRUE	TRUE	0	0	0	0	0	0	0	0	0	0	0	0	0	0	0	0	0	0
269	562	enalapril	0	1	1	0	0	0	0	1	1	0	1	0	0	0	0	0	1	0	0	0	0	0	0	0	0	0	1	TRUE	TRUE	0	0	0	0	0	0	0	0	0	0	1	0	0	1	0	1	1	0
270	563	nizatidine	0	1	1	1	0	0	0	0	0	0	0	0	1	0	0	0	0	0	0	0	0	0	0	0	0	0	0	TRUE	TRUE	0	0	0	0	0	0	0	0	0	0	0	0	0	0	0	0	0	0
271	565	fluticasone propionate	0	1	0	1	1	0	0	1	0	1	0	1	0	0	1	1	0	0	0	0	0	0	0	0	1	1	0	TRUE	TRUE	0	1	0	0	1	0	0	0	0	0	1	1	0	1	0	1	0	1
272	566	lisuride	0	1	1	0	0	0	0	0	0	0	0	0	0	0	0	0	0	0	0	1	0	0	0	0	0	0	0	TRUE	TRUE	0	0	0	0	0	0	0	0	0	0	0	1	0	1	0	1	0	0
273	567	doxazosin	0	1	1	0	0	0	0	0	0	0	0	0	0	0	0	0	0	0	0	0	0	1	1	1	0	0	1	TRUE	TRUE	0	0	0	0	0	0	0	0	0	0	0	0	0	0	0	0	0	0
274	568	fluocinolone acetonide	0	1	0	0	1	1	0	0	0	0	1	1	0	0	1	0	1	0	0	0	0	0	0	0	0	0	1	TRUE	TRUE	0	0	0	0	1	0	0	0	0	0	1	1	0	1	0	1	0	1
275	575	labetalol	0	1	1	0	0	0	0	0	0	0	0	0	0	0	0	0	0	0	0	0	0	0	0	0	0	0	1	TRUE	TRUE	1	0	0	0	0	1	0	0	1	1	1	0	0	1	1	1	0	0
276	576	thiopental	0	1	0	0	0	0	0	0	0	0	0	0	0	0	0	0	0	0	0	1	0	0	0	0	0	0	0	TRUE	TRUE	0	0	0	0	0	0	0	0	0	0	0	0	0	1	0	1	0	0
277	579	ivermectin	0	1	1	0	1	0	0	0	0	0	0	1	1	0	0	1	0	0	0	0	0	0	0	0	0	1	0	TRUE	TRUE	0	0	0	0	0	0	0	0	0	0	0	0	0	0	0	0	0	0
278	580	medroxyprogesterone acetate	0	1	1	1	0	0	0	0	0	0	0	0	0	0	1	1	0	0	0	0	0	0	0	1	0	0	1	TRUE	TRUE	0	1	0	0	1	0	1	0	0	0	1	1	1	1	0	0	0	1
279	585	chloroquine	0	1	1	1	0	0	1	0	0	0	0	0	0	0	0	1	0	0	0	0	0	0	0	0	0	1	0	TRUE	TRUE	1	1	1	0	0	0	0	1	0	0	0	0	0	0	0	0	0	0
280	588	butorphanol	0	1	0	1	0	0	0	0	0	0	0	0	0	0	0	0	0	0	0	0	0	0	0	0	0	1	0	TRUE	TRUE	0	0	0	0	0	0	1	0	1	0	0	0	0	0	0	0	0	0
281	589	bisoprolol	0	1	1	1	0	0	0	1	0	0	0	0	0	0	0	0	0	0	0	0	0	0	0	0	0	0	1	TRUE	TRUE	0	0	0	0	0	0	0	0	0	0	0	0	0	0	1	0	0	0
282	596	imatinib	0	1	1	0	0	0	1	0	0	0	0	0	0	0	1	0	0	1	0	0	0	0	0	0	1	1	1	TRUE	TRUE	1	1	1	0	1	1	1	1	1	0	1	1	1	1	0	1	1	1
283	597	triamcinolone	0	1	1	1	1	1	0	0	0	0	1	1	0	0	1	1	1	1	0	1	0	0	0	0	1	0	0	TRUE	TRUE	0	0	0	0	1	0	0	0	0	0	1	1	0	1	0	1	0	1
284	598	oxandrolone	0	1	1	0	0	0	0	0	1	0	1	0	0	0	0	0	0	0	0	0	0	0	0	0	0	0	0	TRUE	TRUE	0	0	1	0	1	0	1	0	0	0	0	1	1	1	0	1	1	1
285	599	nicardipine	0	1	1	0	0	0	0	0	0	0	0	0	0	0	0	0	0	0	0	1	0	0	0	0	0	0	1	TRUE	TRUE	1	1	1	1	1	1	1	0	0	0	1	1	0	1	1	1	1	0
286	600	fluphenazine	0	1	1	1	0	0	0	0	0	0	0	0	0	0	0	0	0	0	0	0	0	1	0	0	0	0	0	TRUE	TRUE	0	0	0	0	0	0	0	0	0	0	0	1	0	1	0	1	0	0
287	601	testosterone	0	1	1	1	1	0	0	0	0	0	1	0	0	0	0	0	0	0	0	0	0	1	0	1	0	0	0	TRUE	TRUE	0	0	1	0	1	0	1	0	0	0	0	1	1	1	0	1	1	1
288	604	niacin	0	1	1	0	0	0	0	1	0	0	0	0	0	0	0	0	1	0	0	0	0	0	0	0	0	0	1	TRUE	TRUE	0	0	0	0	0	0	0	0	0	0	1	0	0	0	0	0	0	0
289	607	alendronic acid	0	1	1	1	0	0	0	0	0	0	0	0	0	0	0	0	1	1	0	0	0	0	0	1	0	0	0	TRUE	TRUE	1	0	0	0	0	0	0	0	0	0	1	0	1	0	0	0	0	0
290	610	dexmedetomidine	0	1	1	1	1	0	0	0	0	0	0	0	0	0	0	0	1	1	0	1	0	1	0	0	1	0	0	TRUE	TRUE	1	0	0	0	0	1	0	0	0	1	0	0	0	1	0	1	0	0
291	612	prednisone	0	1	1	1	1	0	1	0	1	0	0	1	1	1	1	1	1	1	0	1	0	0	1	0	1	1	1	TRUE	TRUE	0	0	0	0	1	0	0	0	0	0	1	1	0	1	0	1	0	1
292	614	astemizole	0	1	0	0	0	0	0	0	0	0	0	1	0	0	1	0	0	0	0	0	0	0	0	0	1	0	0	TRUE	TRUE	0	0	0	0	0	0	0	0	0	0	0	0	0	0	0	0	0	0
293	617	adenosine	0	1	0	1	0	0	0	1	0	0	0	0	0	0	0	0	0	0	0	0	0	0	0	0	0	0	1	TRUE	TRUE	0	0	0	0	0	0	0	0	0	0	0	0	0	0	0	0	0	0
294	618	simvastatin	0	1	1	0	0	0	0	1	1	0	1	1	0	1	1	0	1	1	0	0	0	0	0	0	0	0	1	TRUE	TRUE	0	0	0	0	0	0	0	0	0	0	0	0	0	0	0	0	0	0
295	620	mebendazole	0	1	1	0	0	0	0	0	0	0	0	0	1	0	0	1	0	0	0	0	0	0	0	0	0	0	0	TRUE	TRUE	0	0	1	0	0	0	0	0	0	0	0	1	0	1	0	1	0	0
296	621	gonadorelin	1	0	0	1	0	0	0	0	0	0	0	0	0	0	0	0	0	0	0	0	0	0	0	1	0	0	0	TRUE	TRUE	0	0	1	0	1	0	0	0	0	0	0	0	0	0	0	0	1	1
297	629	pentazocine	0	1	0	1	0	0	0	0	0	0	0	0	0	0	0	0	0	0	0	0	0	0	0	0	0	1	0	TRUE	TRUE	0	0	0	0	0	0	1	0	1	0	0	1	0	1	0	0	0	0
298	630	latanoprost	0	1	0	0	1	1	0	0	0	0	0	1	0	0	0	0	0	0	0	0	0	0	0	0	0	0	0	TRUE	TRUE	0	0	0	0	0	0	1	0	1	0	1	0	0	0	0	0	0	0
299	632	trazodone	0	1	1	1	0	0	0	0	0	0	0	0	0	0	0	0	0	0	0	0	0	1	0	0	0	0	0	TRUE	TRUE	0	0	0	0	0	0	0	0	0	0	0	0	0	0	1	1	0	0
300	633	mecamylamine	0	1	1	0	0	0	0	0	0	0	0	0	0	0	0	0	0	0	0	1	0	1	0	0	0	0	0	TRUE	TRUE	0	0	0	0	0	0	0	0	1	0	0	1	1	1	0	1	0	0
301	635	acamprosate	0	1	1	0	0	0	0	0	0	0	0	0	0	0	0	0	0	0	0	0	0	1	0	0	0	0	0	TRUE	TRUE	0	0	0	0	0	1	0	1	1	1	1	1	1	1	0	1	0	0
302	637	verapamil	0	1	1	1	0	0	0	1	0	0	0	0	0	0	0	0	0	0	0	1	0	0	0	0	1	0	1	TRUE	TRUE	1	1	1	1	1	1	1	0	0	0	1	1	0	1	1	1	1	0
303	642	nafarelin	0	1	0	0	1	0	0	0	0	0	0	0	0	0	0	0	0	0	0	0	0	0	0	1	0	0	0	TRUE	TRUE	0	0	1	0	1	0	0	0	0	0	0	0	0	0	0	0	1	1
304	643	epinephrine	0	1	0	1	1	0	0	0	0	0	0	0	0	0	0	0	0	0	0	1	0	0	0	0	0	0	0	TRUE	TRUE	1	0	0	0	0	1	0	0	1	1	1	0	0	1	1	1	0	0
305	644	sumatriptan	0	1	0	1	0	0	0	1	0	0	0	0	0	0	0	0	0	0	0	1	0	0	0	0	0	0	1	TRUE	TRUE	0	0	0	0	0	0	0	0	0	0	0	0	0	0	1	1	0	0
306	648	aprepitant	0	1	1	0	1	0	0	0	0	0	0	0	1	0	1	1	0	0	0	0	0	0	0	0	0	0	0	TRUE	TRUE	0	0	0	0	0	0	0	0	0	0	0	0	0	1	0	0	0	0
307	649	galantamine	0	1	1	1	0	0	0	0	0	0	0	0	0	0	0	0	0	0	0	1	0	1	0	0	0	0	1	TRUE	TRUE	0	1	0	0	0	0	0	0	0	0	0	0	0	0	0	0	0	0
308	650	tamoxifen	0	1	1	0	0	0	0	0	0	0	0	0	0	0	0	0	0	0	0	0	0	1	0	0	0	0	0	TRUE	TRUE	0	1	0	0	1	0	0	0	0	0	1	1	1	1	0	0	0	1
309	653	losartan	0	1	1	0	0	0	0	1	0	0	1	0	0	0	0	0	1	0	0	1	0	1	1	1	1	0	1	TRUE	TRUE	0	0	0	0	1	0	0	0	0	0	1	0	0	0	0	0	1	0
310	654	thioridazine	0	1	1	0	0	0	0	0	0	0	0	0	0	0	0	0	0	0	0	0	0	1	0	0	0	0	0	TRUE	TRUE	0	0	0	0	0	0	0	0	0	0	0	1	0	1	0	1	0	0
311	657	warfarin	0	1	1	0	0	0	1	1	1	0	0	0	0	0	1	0	0	0	0	1	0	1	1	0	1	0	1	TRUE	TRUE	1	0	1	0	0	0	0	0	0	0	1	0	0	0	0	0	0	0
312	658	midazolam	0	1	1	1	1	0	0	1	0	0	0	0	1	0	0	0	0	1	0	1	0	1	0	1	1	0	1	TRUE	TRUE	0	0	0	0	0	1	0	1	0	0	0	0	0	1	0	1	0	0
313	663	mycophenolate mofetil	0	1	1	1	0	0	0	1	0	0	1	1	1	0	1	0	1	1	0	1	0	0	1	0	1	1	0	TRUE	TRUE	0	0	1	0	0	1	0	0	0	0	1	0	0	1	0	0	0	0
314	667	phentolamine	0	1	0	0	1	0	0	0	0	0	0	0	0	0	0	0	0	0	0	0	0	1	0	1	0	0	0	TRUE	TRUE	1	0	0	0	0	1	0	0	0	1	0	0	0	1	0	1	0	0
315	671	ergotamine	0	1	0	0	0	0	0	0	0	0	0	0	0	0	0	0	0	0	0	1	0	0	0	0	0	0	1	TRUE	TRUE	1	0	0	0	0	1	0	0	0	1	0	0	0	1	0	1	0	0
316	672	tizanidine	0	1	1	0	0	0	0	0	0	0	0	0	0	0	0	0	0	0	0	0	0	0	1	0	0	0	0	TRUE	TRUE	1	0	0	0	0	1	0	0	0	1	0	0	0	1	0	1	0	0
317	674	nicergoline	0	1	1	0	0	0	0	0	0	0	0	0	0	0	0	0	0	0	0	1	0	1	0	0	0	0	0	TRUE	TRUE	0	0	0	0	0	0	0	0	0	0	0	0	0	0	0	0	0	0
318	675	eplerenone	0	1	1	0	0	0	0	1	1	0	1	0	0	0	0	0	1	0	0	0	0	0	1	0	0	0	1	TRUE	TRUE	0	0	0	0	1	1	1	0	0	0	1	0	0	0	1	0	1	0
319	679	naltrexone	0	1	1	1	0	0	0	0	0	0	0	0	0	0	0	0	1	1	0	0	0	1	0	0	0	0	0	TRUE	TRUE	0	0	0	0	1	0	1	0	1	0	1	1	1	1	0	1	0	0
320	681	tamsulosin	0	1	1	0	0	0	0	0	0	0	0	0	0	0	0	0	0	1	0	1	0	0	1	1	0	0	0	TRUE	TRUE	0	0	0	0	0	0	0	0	0	0	0	0	0	0	0	0	0	0
321	683	sufentanil	0	1	1	1	0	0	0	0	0	0	0	0	0	0	0	0	0	0	0	0	0	0	0	0	0	0	0	TRUE	TRUE	0	0	0	0	0	0	1	0	1	0	0	0	0	0	0	0	0	0
322	685	ibandronate	0	1	0	1	0	0	0	0	0	0	1	0	0	0	0	0	1	1	0	0	0	0	0	1	0	0	0	TRUE	TRUE	1	0	0	0	0	0	0	0	0	0	1	0	1	0	0	0	0	0
323	688	apomorphine	0	1	1	1	0	0	0	0	0	0	0	0	0	0	0	0	0	0	0	1	0	1	0	1	0	0	0	TRUE	TRUE	1	0	0	0	0	1	0	0	0	1	0	1	0	1	0	1	0	0
324	689	paroxetine	0	1	1	0	0	0	0	0	0	0	0	0	1	0	0	0	0	1	0	1	0	1	0	1	0	0	1	TRUE	TRUE	0	0	0	0	0	0	0	0	0	0	0	0	0	0	0	1	0	0
325	690	nedocromil	0	1	0	0	1	0	0	0	0	0	0	0	0	0	1	0	0	0	0	0	0	0	0	0	1	0	0	TRUE	TRUE	0	0	0	0	0	0	0	0	0	0	0	0	0	0	0	0	0	0
326	695	lisinopril	0	1	1	0	0	0	0	1	0	0	1	0	0	0	1	0	1	0	0	0	0	0	1	0	0	0	1	TRUE	TRUE	0	0	0	0	0	0	0	0	0	0	1	0	0	1	0	1	1	0
327	697	imiquimod	0	1	0	0	1	1	0	0	0	0	0	0	0	0	0	1	0	0	0	0	0	0	0	1	0	1	0	TRUE	TRUE	0	0	0	0	0	0	0	0	0	0	0	0	0	0	0	0	0	0
328	700	nitroglycerin	0	1	1	1	1	0	0	1	0	0	0	0	1	0	0	0	0	0	0	1	1	1	0	1	0	0	1	TRUE	TRUE	0	0	0	0	0	0	1	0	0	0	1	0	0	0	1	0	0	0
329	701	rocuronium	0	1	0	1	0	0	0	0	0	0	0	0	0	0	0	0	0	0	0	0	0	0	0	0	0	0	0	TRUE	TRUE	1	1	1	1	1	1	1	0	1	0	1	1	1	1	1	1	1	1
330	704	nateglinide	0	1	1	0	0	0	0	1	0	0	1	0	0	0	0	0	1	0	0	0	0	0	0	0	0	0	1	TRUE	TRUE	0	0	1	1	1	1	1	0	1	0	1	1	0	1	1	1	0	0
331	705	atracurium besylate	0	1	0	0	0	0	0	0	0	0	0	0	0	0	0	0	0	1	0	1	0	0	0	0	0	0	0	TRUE	TRUE	1	1	1	1	1	1	1	0	1	0	1	1	1	1	1	1	1	1
332	707	risperidone	0	1	1	0	0	0	0	0	1	0	0	0	0	0	0	0	1	0	0	1	0	1	0	0	0	0	0	TRUE	TRUE	0	0	0	0	0	0	0	0	0	0	0	1	0	1	0	1	0	0
333	710	pentamidine	0	1	1	1	1	0	0	0	0	0	0	0	0	0	1	1	0	0	0	0	0	0	0	0	1	0	0	TRUE	TRUE	0	1	0	0	0	0	0	0	0	0	0	0	0	0	0	0	0	0
334	712	riluzole	0	1	1	0	0	0	0	0	0	0	0	0	0	0	0	0	0	1	0	1	0	1	0	0	0	0	0	TRUE	TRUE	0	1	1	0	1	1	1	0	1	0	1	1	1	1	1	1	0	0
335	713	hydrocortisone	0	1	1	1	1	0	0	0	0	0	1	0	0	0	1	1	1	0	0	0	0	0	0	0	0	0	1	TRUE	TRUE	0	0	0	0	1	0	0	0	0	0	1	1	0	1	0	1	0	1
336	716	zileuton	0	1	1	0	0	0	0	0	0	0	0	0	0	0	1	0	0	0	0	0	0	0	0	0	1	0	0	TRUE	TRUE	0	0	0	0	0	0	0	0	1	0	1	0	0	0	0	0	0	0
337	717	modafinil	0	1	1	1	0	0	0	0	0	0	0	0	0	0	0	0	0	1	0	1	0	1	0	0	1	0	0	TRUE	TRUE	0	0	0	0	0	0	1	0	0	0	0	1	0	1	0	1	0	0
338	719	scopolamine	0	1	0	1	1	0	0	0	0	0	0	0	0	0	0	0	0	0	0	0	0	1	0	0	0	0	0	TRUE	TRUE	0	1	1	0	0	0	0	0	0	0	0	0	1	1	0	0	1	0
339	723	epinastine	0	1	1	0	0	0	0	0	0	0	0	1	0	0	1	0	0	0	0	0	0	0	0	0	1	0	0	TRUE	TRUE	0	0	0	0	0	0	0	0	0	0	0	0	0	0	0	0	0	0
340	724	tranylcypromine	0	1	1	0	0	0	0	0	0	0	0	0	0	0	0	0	0	0	0	1	0	1	0	0	0	0	0	TRUE	TRUE	0	0	0	0	0	0	0	0	0	0	0	0	1	1	0	1	0	1
341	725	isoflurane	0	1	0	0	0	0	0	0	0	0	0	0	0	0	0	0	0	0	0	1	0	0	0	0	0	0	0	TRUE	TRUE	0	1	1	0	0	1	1	1	1	0	1	1	1	1	0	1	0	0
342	727	tretinoin	0	1	1	0	1	0	0	0	0	0	1	0	0	1	0	1	1	0	0	0	0	1	0	0	0	1	1	TRUE	TRUE	1	1	1	0	1	1	1	0	1	0	1	1	1	1	0	1	0	1
343	729	dolasetron	0	1	1	1	0	0	0	0	0	0	0	0	1	0	0	0	0	1	0	0	0	0	0	0	0	0	0	TRUE	TRUE	0	0	0	0	0	0	0	0	1	0	0	0	0	0	0	0	1	0
344	730	clopidogrel	0	1	1	1	0	0	0	1	1	0	0	0	0	0	0	0	0	0	0	1	0	0	0	0	0	0	1	TRUE	TRUE	1	0	0	0	0	0	0	0	0	0	0	0	0	0	0	0	0	0
345	734	irinotecan	1	0	1	1	0	0	0	0	0	0	0	0	0	0	1	0	0	1	0	0	0	0	0	0	0	1	0	TRUE	TRUE	0	0	0	0	0	0	0	0	0	0	0	0	0	0	0	0	0	0
346	736	mometasone	0	1	0	0	1	0	0	0	0	1	0	1	0	0	1	1	0	0	0	0	0	0	0	0	1	1	0	TRUE	TRUE	0	0	0	0	1	0	0	0	0	0	1	1	0	1	0	1	0	1
347	740	olopatadine	0	1	1	0	1	0	0	0	0	0	0	1	0	0	1	0	0	0	0	0	0	0	0	0	1	0	0	TRUE	TRUE	0	0	0	0	0	0	0	0	0	0	0	0	0	0	0	0	0	0
348	742	alprostadil	0	1	0	1	0	0	0	0	0	0	0	0	0	0	0	0	0	0	0	0	0	1	0	1	0	0	0	TRUE	TRUE	0	0	0	0	0	0	0	0	1	0	0	0	1	0	0	0	0	0
349	747	oxcarbazepine	0	1	1	0	0	0	0	0	0	0	0	0	0	0	0	0	0	0	0	1	0	1	0	0	0	0	0	TRUE	TRUE	0	1	1	0	1	1	1	0	1	0	1	1	1	1	1	1	0	0
350	751	phenelzine	0	1	1	0	0	0	0	0	0	0	0	0	0	0	0	0	0	0	0	0	0	1	0	0	0	0	0	TRUE	TRUE	0	0	0	0	0	0	0	0	0	0	0	0	1	1	0	1	0	1
351	754	estradiol	0	1	1	1	1	1	0	0	0	0	1	0	0	0	0	0	1	1	0	0	0	1	0	1	0	0	1	TRUE	TRUE	0	1	0	0	1	0	0	0	0	0	1	1	1	1	0	0	0	1
352	755	mefenamic acid	0	1	1	0	0	0	0	0	0	0	0	0	0	0	0	0	0	0	0	0	0	0	0	1	0	0	0	TRUE	TRUE	0	0	0	0	0	0	0	0	0	0	0	0	0	0	0	0	0	0
353	758	aciclovir	0	1	1	1	1	0	0	0	0	0	0	0	0	0	1	1	0	0	0	0	0	0	0	0	0	1	0	TRUE	TRUE	1	1	1	1	1	1	0	0	0	0	0	1	1	1	0	1	1	1
354	759	naproxen	0	1	1	0	0	0	0	0	0	0	1	0	1	0	1	0	1	1	0	1	0	1	0	0	0	0	1	TRUE	TRUE	0	0	0	0	0	0	0	0	0	0	0	0	0	0	0	0	0	0
355	761	perindopril	0	1	1	0	0	0	0	1	1	0	0	0	0	0	0	0	0	1	0	1	0	0	0	0	0	0	1	TRUE	TRUE	0	0	0	0	0	0	0	0	0	0	1	0	0	1	0	1	1	0
356	766	sulfasalazine	0	1	1	0	0	0	0	0	0	0	0	0	1	0	1	0	0	1	0	0	0	0	0	0	0	1	0	TRUE	TRUE	0	0	1	0	1	0	0	1	1	0	1	1	1	1	1	0	1	1
357	767	candesartan	0	1	1	0	0	0	0	1	0	0	0	0	0	0	0	0	0	0	0	1	0	0	1	0	0	0	1	TRUE	TRUE	0	0	0	0	1	0	0	0	0	0	1	0	0	0	0	0	1	0
358	770	tazarotene	0	1	0	0	1	0	0	0	0	0	0	0	0	0	1	0	0	0	0	0	0	0	0	0	0	1	0	TRUE	TRUE	1	1	1	0	1	1	1	0	0	0	0	1	1	1	0	1	0	1
359	781	ribavirin	0	1	1	0	1	0	1	0	0	0	0	0	0	1	1	1	0	0	0	0	0	0	0	0	0	0	1	TRUE	TRUE	1	1	1	1	0	1	1	1	0	0	1	1	1	1	0	1	0	0
360	782	phenylbutazone	0	1	0	0	0	0	0	0	0	0	0	0	0	0	1	0	0	1	0	0	0	0	0	0	0	0	0	TRUE	TRUE	0	0	0	0	0	0	0	0	0	0	0	0	0	0	0	0	0	0
361	783	fentanyl	0	1	1	1	1	0	0	0	0	0	0	0	0	0	0	0	0	0	0	1	0	0	0	0	0	0	0	TRUE	TRUE	0	0	0	0	0	0	1	0	1	0	0	0	0	0	0	0	0	0
362	787	propofol	0	1	0	1	0	0	0	0	0	0	0	0	0	0	0	0	0	0	0	1	0	0	0	0	0	0	0	TRUE	TRUE	0	0	0	0	0	1	0	1	0	0	0	0	0	1	0	1	0	0
363	789	tadalafil	0	1	1	0	0	0	0	1	0	0	1	0	1	0	0	0	1	0	0	1	0	1	0	1	1	0	1	TRUE	TRUE	0	0	0	0	0	0	0	0	1	0	0	1	0	0	0	0	0	0
364	791	disulfiram	0	1	1	0	0	0	0	0	0	0	0	0	0	0	0	0	0	0	0	0	0	0	0	0	0	0	0	TRUE	TRUE	1	1	1	0	1	1	1	1	0	0	1	1	1	1	1	1	1	1
365	798	diazepam	0	1	1	1	0	0	0	0	0	0	0	0	0	0	0	0	0	0	0	1	0	1	0	0	0	0	0	TRUE	TRUE	0	0	0	0	0	1	0	1	0	0	0	0	0	1	0	1	0	0
366	803	mifepristone	0	1	1	0	0	1	0	0	0	0	1	0	0	0	1	1	1	0	0	0	0	1	0	0	0	0	1	TRUE	TRUE	0	1	0	0	1	0	0	0	0	0	1	1	0	1	0	1	0	1
367	805	loperamide	0	1	1	0	0	0	0	0	0	0	0	0	1	0	0	0	0	0	0	0	0	0	0	0	0	0	0	TRUE	TRUE	0	0	0	0	0	0	1	0	1	0	0	0	0	0	0	0	0	0
368	810	dobutamine	0	1	0	1	0	0	0	1	0	0	0	0	0	0	0	0	0	0	0	0	0	0	0	0	0	0	0	TRUE	TRUE	0	0	0	0	0	0	0	0	1	0	1	0	0	0	1	0	0	0
369	812	donepezil	0	1	1	0	0	0	0	0	0	0	0	0	1	0	0	0	0	1	0	1	0	1	0	0	0	0	1	TRUE	TRUE	0	1	0	0	0	0	0	0	0	0	0	0	0	0	0	0	0	0
370	816	levamisole	0	1	1	0	0	0	0	0	0	0	0	0	1	0	0	0	0	0	0	0	0	0	0	0	0	0	0	TRUE	TRUE	0	0	0	0	0	0	0	0	1	0	0	1	1	0	0	1	0	0
371	818	perphenazine	0	1	1	1	0	0	0	0	0	0	0	0	0	0	0	0	0	0	0	0	0	1	0	0	0	0	0	TRUE	TRUE	0	0	0	0	0	0	0	0	0	0	0	1	0	1	0	1	0	0
372	820	pseudoephedrine	0	1	0	0	0	0	0	0	0	0	0	1	0	0	1	0	0	0	0	0	0	0	0	0	1	0	0	TRUE	TRUE	1	1	0	0	0	0	1	0	0	1	0	1	0	1	0	1	0	0
373	823	aminolevulinic acid	0	1	1	0	1	0	0	0	0	0	0	1	1	0	0	0	0	0	0	0	0	0	0	0	0	1	1	TRUE	TRUE	1	0	0	0	0	0	1	0	0	0	1	1	0	1	0	0	0	0
374	825	terbinafine	0	1	1	1	1	0	0	0	0	0	0	0	0	0	0	1	0	0	0	0	0	0	0	0	0	1	0	TRUE	TRUE	0	0	0	0	0	0	0	0	0	0	0	0	0	0	0	0	0	0
375	829	vardenafil	0	1	1	0	0	0	0	0	0	1	1	0	0	0	1	0	1	0	0	1	0	1	1	1	0	0	0	TRUE	TRUE	0	0	0	0	0	0	0	0	1	0	0	1	0	0	0	0	0	0
376	830	ranitidine	0	1	1	1	0	0	0	0	0	0	0	0	1	0	0	0	0	0	0	0	0	0	0	0	0	0	0	TRUE	TRUE	0	0	0	0	0	0	0	0	0	0	0	0	0	0	0	0	0	0
377	831	tacrolimus	0	1	1	1	1	0	0	1	0	1	1	1	1	1	1	1	1	1	0	0	0	0	1	0	1	1	0	TRUE	TRUE	0	0	1	0	0	1	1	1	1	0	1	1	1	1	0	1	0	0
378	834	ritodrine	0	1	0	0	0	0	0	0	0	0	0	0	0	0	0	0	0	0	0	0	1	0	0	0	0	0	0	TRUE	TRUE	0	0	0	0	0	0	0	0	1	0	1	0	0	0	0	0	0	0
379	838	terbutaline	0	1	1	1	0	0	0	0	0	0	0	0	0	0	1	0	0	0	0	0	0	0	0	0	1	0	0	TRUE	TRUE	0	0	0	0	0	0	0	0	1	0	1	0	0	0	0	0	0	0
380	839	conivaptan	0	1	0	1	0	0	0	1	0	0	0	0	0	1	0	0	1	0	0	0	0	0	0	0	0	0	0	TRUE	TRUE	0	0	0	0	1	0	1	0	0	0	1	0	0	1	0	1	1	0
381	840	loteprednol	0	1	0	0	1	0	0	0	0	0	0	1	0	0	1	0	1	0	0	0	0	0	0	0	0	0	0	TRUE	TRUE	0	0	0	0	1	0	0	0	0	0	1	1	0	1	0	1	0	1
382	841	flupentixol	0	1	1	1	0	0	0	0	0	0	0	0	0	0	0	0	0	0	0	0	0	1	0	0	0	0	0	TRUE	TRUE	0	0	0	0	0	0	0	0	0	0	0	1	0	1	0	1	0	0
383	842	eprosartan	0	1	1	0	0	0	0	0	0	0	0	0	0	0	0	0	0	0	0	0	0	0	0	0	0	0	1	TRUE	TRUE	0	0	0	0	1	0	0	0	0	0	1	0	0	0	0	0	1	0
384	843	sirolimus	0	1	1	1	1	1	1	1	0	0	1	1	0	0	1	0	1	0	0	0	0	0	1	0	1	0	1	TRUE	TRUE	0	0	0	0	0	1	0	0	0	0	0	0	0	1	0	0	0	0
385	846	quinapril	0	1	1	0	0	0	0	1	0	0	1	0	0	0	1	0	1	1	0	0	0	0	0	0	0	1	1	TRUE	TRUE	0	0	0	0	0	0	0	0	0	0	1	0	0	1	0	1	1	0
386	847	clomifene	0	1	1	0	0	0	0	0	0	0	1	0	0	0	0	0	0	0	0	0	0	0	0	1	0	0	0	TRUE	TRUE	0	1	1	0	1	0	1	0	0	0	1	1	1	1	0	1	1	1
387	848	isosorbide dinitrate	0	1	1	1	0	0	0	0	1	0	0	0	1	0	0	0	0	1	0	1	0	0	0	0	0	0	0	TRUE	TRUE	0	0	0	0	0	0	0	0	0	0	0	0	0	0	0	0	0	0
388	849	risedronate	0	1	1	0	0	0	0	0	1	0	0	0	1	0	0	0	1	1	0	1	0	1	0	1	0	0	0	TRUE	TRUE	1	0	0	0	0	0	0	0	0	0	1	0	1	0	0	0	0	0
389	851	omapatrilat	0	1	0	0	0	0	0	1	0	0	0	0	0	0	0	0	0	0	0	0	0	0	0	0	0	0	1	TRUE	TRUE	0	0	0	0	0	0	0	0	0	0	1	0	0	1	0	1	1	0
390	852	bumetanide	0	1	1	1	0	0	0	0	0	0	0	0	0	0	0	0	0	0	0	1	0	1	0	0	0	0	0	TRUE	TRUE	0	0	1	0	1	0	1	0	0	0	1	1	0	1	1	1	1	1
391	854	granisetron	0	1	1	1	0	0	0	0	0	0	0	0	1	0	0	0	0	0	0	0	0	0	0	0	0	0	0	TRUE	TRUE	0	0	0	0	0	0	0	0	1	0	0	0	0	0	0	0	1	0
392	862	triazolam	0	1	1	0	0	0	0	0	0	0	1	0	0	0	0	0	1	0	0	0	0	0	0	0	0	0	0	TRUE	TRUE	0	0	0	0	0	1	0	1	0	0	0	0	0	1	0	1	0	0
393	863	ethanol	0	1	0	0	0	0	0	0	0	0	0	0	0	0	0	0	0	0	0	1	0	0	0	0	0	0	0	TRUE	TRUE	0	0	1	0	0	0	1	0	0	0	1	1	0	1	0	1	0	0
394	864	remifentanil	0	1	0	1	0	0	0	0	0	0	0	0	0	0	0	0	0	0	0	1	1	0	0	0	1	0	0	TRUE	TRUE	0	0	0	0	0	0	0	0	0	0	0	0	0	0	0	0	0	0
395	869	ondansetron	0	1	1	1	0	0	0	0	0	0	0	0	1	0	0	1	0	1	0	1	1	0	0	0	0	1	0	TRUE	TRUE	0	0	0	0	0	0	0	0	1	0	0	0	0	0	0	0	1	0
396	870	bimatoprost	0	1	0	0	1	0	0	0	0	0	0	1	0	0	0	0	0	0	0	0	0	0	0	0	0	0	0	TRUE	TRUE	0	0	0	0	0	0	1	0	1	0	1	0	0	0	0	0	0	0
397	871	tiagabine	0	1	1	0	0	0	0	0	0	0	0	0	0	0	0	0	0	0	0	1	0	1	0	1	0	0	0	TRUE	TRUE	0	0	0	0	0	0	0	0	0	0	0	1	0	1	0	0	0	0
398	873	quinidine	0	1	1	0	0	0	0	1	0	0	0	0	0	0	0	0	0	0	0	0	0	0	0	0	0	0	0	TRUE	TRUE	0	1	1	0	1	1	1	0	1	0	1	1	1	1	1	1	0	0
399	874	zonisamide	0	1	1	0	0	0	0	0	0	0	0	0	0	0	0	0	1	0	0	1	0	1	0	0	0	0	1	TRUE	TRUE	1	1	1	0	1	1	1	0	1	0	1	1	1	1	1	1	0	0
400	875	paricalcitol	0	1	0	1	0	0	0	1	0	0	1	0	0	0	0	0	0	0	0	0	0	0	1	0	0	0	0	TRUE	TRUE	0	0	1	0	0	0	0	0	0	0	1	1	0	0	0	0	0	1
401	877	repaglinide	0	1	1	0	0	0	0	0	0	0	1	0	0	0	0	0	1	0	0	0	0	0	0	0	0	0	0	TRUE	TRUE	0	0	1	1	1	1	1	0	1	0	1	1	0	1	1	1	0	0
402	880	amantadine	0	1	1	0	0	0	0	0	0	0	0	0	0	0	1	0	0	0	0	1	0	0	0	0	0	0	0	TRUE	TRUE	0	0	0	0	0	1	0	1	1	1	1	1	1	1	0	1	0	0
403	881	dinoprostone	0	1	0	0	0	1	0	0	0	0	0	0	0	0	0	0	0	0	0	0	1	0	0	1	0	0	1	TRUE	TRUE	0	0	1	0	0	0	1	0	1	0	0	0	1	1	0	1	0	0
404	882	almotriptan	0	1	1	0	0	0	0	0	0	0	0	0	0	0	0	0	0	0	0	1	0	0	0	0	0	0	1	TRUE	TRUE	0	0	0	0	0	0	0	0	0	0	0	0	0	0	0	0	0	0
405	884	ketotifen	0	1	1	0	1	0	0	0	0	0	0	1	0	0	1	0	0	1	0	0	0	0	0	0	0	0	0	TRUE	TRUE	0	0	0	0	0	0	0	0	0	0	0	0	0	0	0	0	0	0
406	885	buprenorphine	0	1	1	1	1	0	0	0	0	0	0	0	0	0	0	0	0	1	0	0	0	1	0	0	0	0	0	TRUE	TRUE	0	0	0	0	0	0	1	0	1	0	0	0	0	0	0	0	0	0
407	886	levosimendan	0	1	1	1	0	0	0	1	0	0	0	0	0	0	0	1	0	0	0	0	0	0	0	0	0	0	1	TRUE	TRUE	0	1	1	1	1	1	1	0	1	0	1	1	0	1	1	1	0	0
408	888	cyclobenzaprine	0	1	1	0	0	0	0	0	0	0	0	0	0	0	0	0	0	1	0	0	0	1	0	0	0	0	0	TRUE	TRUE	0	0	0	0	0	0	0	0	0	0	0	0	0	0	0	1	0	0
409	891	famotidine	0	1	1	1	0	0	0	0	0	0	0	0	1	0	0	0	0	0	0	0	0	0	0	0	0	0	0	TRUE	TRUE	0	0	0	0	0	0	0	0	0	0	0	0	0	0	0	0	0	0
410	893	misoprostol	0	1	0	0	0	0	0	0	0	0	0	0	1	0	0	0	0	0	0	0	1	0	0	1	0	0	1	TRUE	TRUE	0	0	0	0	0	0	1	0	1	0	0	0	1	0	0	0	0	0
411	901	salmeterol	0	1	0	1	1	0	0	0	0	0	0	0	0	0	1	0	0	0	0	0	0	0	0	0	1	0	0	TRUE	TRUE	0	0	0	0	0	0	0	0	1	0	1	0	0	0	0	0	0	0
412	906	zalcitabine	0	1	1	0	0	0	0	0	0	0	0	0	0	0	1	1	0	0	0	0	0	0	0	0	0	0	0	TRUE	TRUE	0	1	0	0	0	0	0	0	0	0	0	1	0	1	0	0	0	0
413	908	phenprocoumon	0	1	1	0	0	0	0	0	0	0	0	0	0	0	0	0	0	0	0	0	0	0	0	0	0	0	1	TRUE	TRUE	1	0	1	0	0	0	0	0	0	0	1	0	0	0	0	0	0	0
414	912	fexofenadine	0	1	1	0	0	0	0	0	0	0	0	1	0	0	1	0	0	0	0	0	0	0	0	0	1	1	0	TRUE	TRUE	0	0	0	0	0	0	0	0	0	0	0	0	0	0	0	0	0	0
415	914	naratriptan	0	1	1	0	0	0	0	0	0	0	0	0	0	0	0	0	0	0	0	1	0	1	0	0	0	0	1	TRUE	TRUE	0	0	0	0	0	0	0	0	0	0	0	0	0	0	1	1	0	0
416	915	rizatriptan	0	1	1	0	0	0	0	0	0	0	0	0	0	0	0	0	0	0	0	1	0	0	0	0	0	0	1	TRUE	TRUE	0	0	0	0	0	0	0	0	0	0	0	0	0	0	0	0	0	0
417	918	hydrocodone	0	1	1	0	0	0	0	0	0	0	0	0	0	0	0	0	0	1	0	0	0	0	0	0	0	0	0	TRUE	TRUE	0	0	0	0	0	0	1	0	1	0	0	0	0	0	0	0	0	0
418	921	methylprednisolone	0	1	1	1	0	0	1	0	0	1	0	0	1	0	1	1	0	1	0	1	0	0	1	0	1	1	0	TRUE	TRUE	0	0	0	0	1	0	0	0	0	0	1	1	0	1	0	1	0	1
419	925	bromfenac	0	1	0	0	1	0	0	0	0	0	0	0	0	0	0	0	0	0	0	0	0	0	0	0	0	0	0	TRUE	TRUE	0	0	0	0	0	0	0	0	0	0	0	0	0	0	0	0	0	0
420	928	telmisartan	0	1	1	0	0	0	0	1	0	0	1	0	0	0	0	0	1	0	0	0	0	0	1	0	0	0	1	TRUE	TRUE	0	0	1	0	1	0	0	1	0	0	1	1	1	1	1	0	1	1
421	929	desloratadine	0	1	1	0	0	0	0	0	0	0	0	1	0	0	1	0	0	0	0	0	0	0	0	0	1	1	0	TRUE	TRUE	0	0	0	0	0	0	0	0	0	0	0	0	0	0	0	0	0	0
422	931	alosetron	0	1	1	0	0	0	0	0	0	0	0	0	1	0	0	0	0	0	0	0	0	1	0	0	0	0	0	TRUE	TRUE	0	0	0	0	0	0	0	0	1	0	0	0	0	0	0	0	1	0
423	934	azelastine	0	1	1	0	1	0	0	0	0	0	0	1	0	0	1	0	0	0	0	0	0	0	0	0	1	1	0	TRUE	TRUE	0	0	0	0	0	0	0	0	0	0	0	0	0	0	0	0	0	0
424	935	ezetimibe	0	1	1	0	0	0	0	0	0	0	0	0	0	0	0	0	1	0	0	0	0	0	0	0	0	0	1	TRUE	TRUE	0	0	0	0	0	0	0	0	0	0	1	0	0	0	0	0	0	0
425	940	ramelteon	0	1	1	0	0	0	0	0	0	0	0	0	0	0	0	0	0	0	0	1	0	1	0	0	0	0	0	TRUE	TRUE	0	0	0	0	1	0	0	0	0	0	1	0	0	0	1	0	0	0
426	942	formoterol	0	1	1	0	1	0	0	0	0	0	0	0	0	0	1	0	0	0	0	0	0	0	0	0	1	0	0	TRUE	TRUE	0	0	0	0	0	0	0	0	1	0	1	0	0	0	0	0	0	0
427	945	glycopyrronium	0	1	1	1	1	0	0	0	0	0	0	0	0	0	0	0	0	0	0	0	0	0	0	0	1	1	1	TRUE	TRUE	0	1	1	0	0	0	0	0	0	0	0	0	1	1	0	0	1	0
428	947	dopamine	0	1	0	0	0	0	0	0	0	0	0	0	0	0	0	1	0	0	0	0	0	0	0	0	0	0	1	TRUE	TRUE	0	0	1	0	1	1	1	0	0	0	1	1	0	1	1	1	1	1
429	948	rivastigmine	0	1	1	1	0	0	0	0	0	0	0	0	0	0	1	1	0	0	0	1	0	1	0	0	0	0	0	TRUE	TRUE	0	1	1	0	0	0	0	0	0	0	1	0	0	0	0	0	0	0
430	949	exemestane	0	1	1	0	0	0	0	0	0	0	0	0	0	0	0	0	1	1	0	0	0	0	0	1	0	0	0	TRUE	TRUE	0	0	1	0	1	0	0	0	0	0	0	1	1	1	0	1	0	1
431	950	oxaprozin	0	1	0	0	0	0	0	0	0	0	0	0	0	0	1	0	0	1	0	0	0	0	0	0	0	0	0	TRUE	TRUE	0	0	0	0	0	0	0	0	0	0	0	0	0	0	0	0	0	0
432	952	azathioprine	0	1	1	1	0	0	0	1	0	0	0	1	1	0	1	0	0	1	0	1	0	1	1	0	1	1	1	TRUE	TRUE	0	0	1	0	0	1	0	0	0	0	1	1	0	1	0	0	1	0
433	954	auranofin	0	1	1	0	0	0	0	0	0	0	0	0	0	0	1	0	0	1	0	0	0	0	0	0	0	0	0	TRUE	TRUE	0	0	1	0	0	0	1	0	1	1	1	0	0	0	0	0	0	0
434	955	gabapentin	0	1	1	0	0	0	0	0	0	0	1	0	0	1	1	1	1	1	0	1	0	1	1	1	1	1	1	TRUE	TRUE	0	1	0	0	0	0	0	0	0	0	0	1	0	1	0	1	0	0
435	957	frovatriptan	0	1	0	0	0	0	0	0	0	0	0	0	0	0	0	0	0	0	0	1	0	0	0	0	0	0	1	TRUE	TRUE	0	0	0	0	0	0	0	0	0	0	0	0	0	0	0	0	0	0
436	958	hydrochlorothiazide	0	1	1	0	0	0	0	1	0	0	1	0	0	0	0	0	1	0	0	0	0	0	0	0	0	0	1	TRUE	TRUE	0	0	1	0	0	0	0	0	0	0	1	0	0	0	0	0	1	0
437	960	salbutamol	0	1	0	0	1	0	0	1	1	0	0	0	0	0	1	0	1	1	0	1	1	0	0	0	1	0	0	TRUE	TRUE	0	0	0	0	0	0	0	0	1	0	1	0	0	0	0	0	0	0
438	961	levobupivacaine	0	1	0	1	0	0	0	0	0	0	0	0	0	0	0	0	0	0	0	1	0	0	0	0	0	0	0	TRUE	TRUE	0	1	1	0	1	1	1	0	1	0	1	1	1	1	1	1	0	0
439	962	cromoglicic acid	0	1	1	0	1	0	0	0	0	0	0	0	0	0	1	0	0	0	0	0	0	0	0	0	1	1	0	TRUE	TRUE	0	0	1	0	0	0	1	1	1	0	1	1	0	1	1	0	1	1
440	964	hydroxyurea	0	1	1	0	0	0	1	0	1	0	0	0	0	0	1	1	0	0	0	0	0	0	0	0	0	0	0	TRUE	TRUE	0	0	0	0	0	0	0	0	0	0	0	0	0	0	0	0	0	0
441	965	letrozole	0	1	1	0	0	0	0	0	0	0	1	0	0	0	0	0	0	0	0	0	0	0	0	1	0	0	0	TRUE	TRUE	0	0	1	0	1	0	0	0	0	0	0	1	1	1	0	1	0	1
442	968	ketoprofen	0	1	1	1	1	0	0	0	0	0	0	0	0	0	1	0	1	1	0	0	0	0	0	0	0	0	0	TRUE	TRUE	0	0	0	0	0	0	0	0	0	0	0	0	0	0	0	0	0	0
443	970	metyrapone	0	1	1	0	0	0	0	0	0	0	1	0	0	0	0	0	0	0	0	0	0	0	0	0	0	0	0	TRUE	TRUE	0	0	1	0	1	0	0	0	0	0	1	0	0	0	0	0	1	1
444	971	cinacalcet	0	1	1	0	0	0	0	1	0	0	1	0	0	0	0	0	1	1	0	0	0	0	1	0	0	0	1	TRUE	TRUE	1	1	1	0	1	0	1	1	0	0	1	1	0	1	0	0	1	0
445	972	clobetasol propionate	0	1	0	0	1	0	0	0	0	0	0	0	0	0	1	0	0	0	0	0	0	0	0	0	0	1	0	TRUE	TRUE	0	0	0	0	1	0	0	0	0	0	1	1	0	1	0	1	0	1
446	973	balsalazide	0	1	1	0	0	0	0	0	0	0	0	0	1	0	1	0	0	0	0	0	0	0	0	0	0	0	0	TRUE	TRUE	0	0	1	0	1	0	0	1	1	0	1	1	1	1	1	0	1	1
447	975	glyburide	0	1	1	1	0	0	0	0	0	0	1	0	0	0	0	0	1	0	0	1	0	0	0	0	0	0	1	TRUE	TRUE	0	0	1	1	1	1	1	0	1	0	1	1	0	1	1	1	0	0
448	977	guanfacine	0	1	1	0	0	0	0	0	0	0	0	0	0	0	0	0	0	0	0	1	0	1	0	0	0	0	0	TRUE	TRUE	1	0	0	0	0	1	0	0	0	1	0	0	0	1	0	1	0	0
449	979	isosorbide mononitrate	0	1	1	0	0	0	0	1	0	0	0	0	0	0	0	0	1	1	0	0	0	0	0	1	0	0	1	TRUE	TRUE	0	1	0	0	0	0	0	0	0	0	0	0	0	0	0	0	0	0
450	980	trichlormethiazide	0	1	1	0	0	0	0	0	0	0	0	0	0	0	0	0	0	0	0	0	0	0	0	0	0	0	1	TRUE	TRUE	0	0	1	0	1	0	1	0	0	0	1	1	0	1	1	1	1	1
451	984	ketoconazole	0	1	1	0	1	0	0	0	0	0	1	0	0	0	1	1	1	0	0	0	0	1	0	1	1	1	0	TRUE	TRUE	0	0	1	0	1	0	0	0	0	0	1	0	0	0	0	0	1	1
452	985	methoxyflurane	0	1	0	0	1	0	0	0	0	0	0	0	0	0	0	0	0	0	0	0	0	0	0	0	0	0	0	TRUE	TRUE	0	1	1	0	0	1	1	1	1	0	0	1	1	1	0	1	0	0
453	986	irbesartan	0	1	1	0	0	0	0	1	0	0	1	0	0	0	1	0	1	0	0	0	0	0	1	0	0	0	1	TRUE	TRUE	0	0	0	0	1	0	0	0	0	0	1	0	0	0	0	0	1	0
454	987	topotecan	0	1	1	1	0	0	0	0	0	0	0	0	0	0	1	1	0	0	0	1	0	0	0	1	0	0	0	TRUE	TRUE	0	0	0	0	0	0	0	0	0	0	0	0	0	0	0	0	0	0
455	989	probenecid	0	1	1	0	0	0	0	0	0	0	0	0	0	0	0	1	0	0	0	0	0	0	0	0	0	0	0	TRUE	TRUE	0	0	0	0	0	0	0	0	0	0	1	1	0	0	0	0	1	0
456	990	mercaptopurine	0	1	1	0	0	0	0	0	0	0	0	0	1	0	1	0	0	0	0	0	0	0	0	0	0	0	0	TRUE	TRUE	0	0	1	0	0	0	0	0	0	0	1	1	0	0	0	0	1	0
457	993	tolterodine	0	1	1	0	0	0	0	0	0	0	0	0	0	0	0	0	0	1	0	1	0	1	1	0	0	0	0	TRUE	TRUE	0	1	1	0	0	0	0	0	0	0	0	0	1	1	0	0	1	0
458	994	selegiline	0	1	1	1	0	0	0	1	0	0	0	0	0	0	0	0	0	0	0	1	0	1	0	0	0	0	0	TRUE	TRUE	0	0	0	0	0	0	0	0	0	0	0	0	0	0	0	0	0	0
459	996	fenofibrate	0	1	1	0	0	0	0	1	1	0	1	0	0	0	0	0	1	0	0	1	0	0	1	0	0	0	1	TRUE	TRUE	0	0	0	0	0	0	0	0	0	0	1	0	0	0	0	0	0	0
460	998	thalidomide	0	1	1	0	0	0	1	0	1	0	0	0	1	0	1	1	1	1	0	1	0	1	0	0	1	1	1	TRUE	TRUE	1	1	1	1	1	1	1	1	1	1	1	1	1	1	0	1	1	1
461	1000	memantine	0	1	1	1	0	0	0	1	1	0	0	0	0	0	1	0	0	0	0	1	0	1	0	0	0	0	1	TRUE	TRUE	0	0	0	0	0	1	0	1	1	1	1	1	1	1	0	1	0	0
462	1003	lubiprostone	0	1	1	0	0	0	0	0	0	0	0	0	1	0	0	0	0	0	0	0	0	1	0	0	0	0	0	TRUE	TRUE	0	0	1	0	0	1	0	0	0	0	0	1	0	1	0	0	0	0
463	1004	fluocinonide	0	1	0	0	1	0	0	0	0	0	0	0	0	0	1	0	0	0	0	0	0	0	0	0	0	1	0	TRUE	TRUE	0	0	0	0	1	0	0	0	0	0	1	1	0	1	0	1	0	1
464	1009	nitrendipine	0	1	1	0	0	0	0	0	0	0	0	0	0	0	0	0	0	0	0	0	0	0	0	0	0	0	1	TRUE	TRUE	1	1	1	1	1	1	1	0	1	0	1	1	0	1	1	1	1	0
465	1017	oxybutynin	0	1	1	1	0	0	0	0	0	0	0	0	0	0	0	0	0	1	0	1	0	1	1	0	0	1	0	TRUE	TRUE	0	1	1	0	0	0	0	0	0	0	0	0	1	1	0	0	1	0
466	1020	melatonin	0	1	1	0	1	0	0	0	0	0	0	0	0	0	0	0	0	0	0	1	0	1	0	0	1	0	1	TRUE	TRUE	0	0	0	0	1	0	0	0	0	0	1	0	0	0	1	0	0	0
467	1022	glipizide	0	1	1	0	0	0	0	0	0	0	1	0	0	0	0	0	1	0	0	0	0	0	1	0	0	0	1	TRUE	TRUE	0	0	1	1	1	1	1	0	1	0	1	1	0	1	1	1	0	0
468	1023	clonazepam	0	1	1	0	0	0	0	0	0	0	0	0	0	0	0	0	0	0	0	1	0	1	0	0	0	0	0	TRUE	TRUE	0	0	0	0	0	1	0	1	0	0	0	0	0	1	0	1	0	0
469	1024	promethazine	0	1	0	0	0	0	0	0	0	1	0	0	0	0	0	0	0	0	0	1	0	0	0	0	0	1	0	TRUE	TRUE	0	0	0	0	0	0	0	0	0	0	0	0	0	0	0	0	0	0
470	1029	perhexiline	0	1	1	0	0	0	0	1	1	0	0	0	0	0	0	0	0	0	0	0	0	0	0	0	0	0	0	TRUE	TRUE	0	1	1	1	1	1	1	1	0	0	1	1	1	1	1	1	1	1
471	1030	diphenhydramine	0	1	1	1	1	0	0	0	0	0	0	0	0	0	0	0	0	1	0	1	0	0	0	0	0	0	0	TRUE	TRUE	0	0	0	0	0	0	0	0	0	0	0	0	0	0	0	0	0	0
472	1031	atorvastatin	0	1	1	0	0	0	0	1	1	0	1	0	0	1	1	1	1	0	0	1	0	1	1	0	0	0	1	TRUE	TRUE	0	0	0	0	0	0	0	0	0	0	0	0	0	0	0	0	0	0
473	1034	tegaserod	0	1	1	0	0	0	0	0	0	0	0	0	1	0	0	0	0	0	0	0	0	1	0	0	0	0	0	TRUE	TRUE	0	0	0	0	0	0	0	0	0	0	0	0	0	0	0	0	0	0
474	1035	vigabatrin	0	1	1	0	0	0	0	0	0	0	0	0	0	0	0	0	0	0	0	1	0	1	0	0	0	0	0	TRUE	TRUE	0	0	1	0	0	0	0	0	0	0	1	1	0	1	0	1	0	0
475	1038	orlistat	0	1	1	0	0	0	0	0	0	0	1	0	0	0	0	0	1	0	0	0	0	0	0	0	0	0	0	TRUE	TRUE	0	0	0	0	0	0	1	0	0	0	0	0	0	0	0	0	0	0
476	1039	emedastine	0	1	1	0	1	0	0	0	0	0	0	0	0	0	1	0	0	0	0	0	0	0	0	0	0	1	0	TRUE	TRUE	0	0	0	0	0	0	0	0	0	0	0	0	0	0	0	0	0	0
477	1040	pilocarpine	0	1	1	0	1	0	0	0	0	0	0	0	1	0	0	1	0	0	0	0	0	0	0	1	0	0	0	TRUE	TRUE	0	1	1	0	0	0	0	0	0	0	0	0	1	1	0	0	1	0
478	1043	iloprost	0	1	0	1	1	0	0	1	0	0	0	0	0	0	1	0	0	0	0	0	0	0	0	0	1	0	1	TRUE	TRUE	0	0	0	0	0	0	1	0	1	0	0	0	0	0	0	0	0	0
479	1050	fluvastatin	0	1	1	0	0	0	1	1	0	0	0	0	0	0	1	0	0	0	0	0	1	0	0	0	0	0	1	TRUE	TRUE	0	0	0	0	0	0	0	0	0	0	0	0	0	0	0	0	0	0
480	1052	leflunomide	0	1	1	0	0	0	0	0	0	0	0	1	1	0	1	0	0	1	0	0	0	0	0	0	0	1	0	TRUE	TRUE	1	1	1	1	1	1	1	1	0	0	1	1	1	1	1	1	1	1
481	1053	rosuvastatin	0	1	1	0	0	0	0	1	1	0	1	0	0	1	0	0	1	0	0	1	0	0	1	0	0	0	1	TRUE	TRUE	0	0	0	0	0	0	0	0	0	0	0	0	0	0	0	0	0	0
482	1059	sertraline	0	1	1	0	0	0	0	1	0	0	0	0	0	0	0	0	1	0	0	1	0	1	0	1	0	0	1	TRUE	TRUE	0	0	0	0	0	0	0	0	0	0	0	0	0	0	0	1	0	0
483	1060	sibutramine	0	1	1	0	0	0	0	0	0	0	0	0	0	0	0	0	1	0	0	0	0	0	0	0	0	0	1	TRUE	TRUE	0	1	0	0	0	0	1	0	0	0	0	1	0	1	0	1	0	0
484	1067	nifedipine	0	1	1	0	0	0	0	1	0	0	0	0	0	0	0	0	0	0	0	0	1	0	1	0	0	0	1	TRUE	TRUE	1	1	1	1	1	1	1	0	0	0	1	1	0	1	1	1	1	0
485	1069	atovaquone	0	1	0	0	0	0	1	0	0	0	0	0	0	0	0	1	0	0	0	0	0	0	0	0	0	0	0	TRUE	TRUE	0	0	1	1	1	1	1	0	0	0	1	1	0	0	1	1	1	1
486	1070	amiodarone	0	1	1	1	0	0	0	1	0	0	0	0	0	0	0	0	0	0	0	0	0	0	0	0	0	0	1	TRUE	TRUE	1	1	0	0	0	0	0	0	0	1	0	0	0	1	1	0	0	0
487	1072	gliclazide	0	1	0	0	0	0	0	0	0	0	1	0	0	0	0	0	1	0	0	0	0	0	0	0	0	0	0	TRUE	TRUE	0	0	1	1	1	1	1	0	1	0	1	1	0	1	1	1	0	0
488	1078	dutasteride	0	1	1	0	0	0	0	0	0	0	0	0	0	0	0	0	0	0	0	0	0	0	1	1	0	1	0	TRUE	TRUE	1	0	1	1	0	1	1	1	0	0	1	1	1	1	0	1	0	0
489	1081	rabeprazole	0	1	1	0	0	0	0	0	0	0	0	0	1	0	0	1	0	0	0	0	0	0	0	0	0	0	0	TRUE	TRUE	1	1	1	1	1	1	1	1	1	1	1	1	1	1	1	1	1	1
490	1082	prednicarbate	0	1	0	0	1	0	0	0	0	0	0	0	0	0	0	0	0	0	0	0	0	0	0	0	0	0	0	TRUE	TRUE	0	0	0	0	1	0	0	0	0	0	1	1	0	1	0	1	0	1
491	1083	proguanil	0	1	0	0	0	0	1	0	0	0	0	0	0	0	0	1	0	0	0	0	0	0	0	0	0	0	0	TRUE	TRUE	1	0	1	0	0	0	1	1	0	0	1	1	0	1	0	1	0	0
492	1084	pioglitazone	0	1	1	0	0	1	0	1	0	0	1	0	0	1	1	0	1	1	0	1	0	1	1	0	0	0	1	TRUE	TRUE	0	0	1	0	1	0	0	1	0	0	1	1	1	1	1	0	1	1
493	1088	carvedilol	0	1	1	0	0	0	0	1	0	0	1	0	1	1	0	0	1	0	0	0	0	0	1	0	0	0	1	TRUE	TRUE	0	0	0	0	0	0	0	0	1	0	1	0	0	0	1	1	0	0
494	1089	levofloxacin	0	1	1	1	1	0	0	0	1	1	0	1	1	0	0	1	0	0	0	0	0	0	1	1	1	1	0	TRUE	TRUE	0	0	0	0	0	0	0	0	0	0	0	0	0	0	0	0	0	0
495	1094	doxepin	0	1	1	1	1	0	0	0	0	0	0	0	1	0	0	0	0	0	0	0	0	1	0	0	0	0	0	TRUE	TRUE	0	1	1	0	0	0	1	0	0	0	0	1	1	1	1	1	1	0
496	1095	amifostine	0	1	0	1	0	0	0	1	0	0	0	0	1	0	0	0	0	0	0	0	0	0	0	0	1	0	0	TRUE	TRUE	0	0	0	0	0	0	0	0	0	0	0	0	0	0	0	0	0	0
497	1096	diclofenamide	0	1	1	0	0	0	0	0	0	0	0	0	0	0	0	0	0	0	0	1	0	0	0	0	0	0	0	TRUE	TRUE	1	0	1	0	0	1	1	1	0	0	1	1	0	1	0	1	1	0
498	1101	nefazodone	0	1	1	0	0	0	0	0	0	0	0	0	0	0	0	0	0	0	0	1	0	1	0	0	0	0	0	TRUE	TRUE	0	1	0	0	0	0	0	0	0	0	0	1	0	1	1	1	0	0
499	1103	desipramine	0	1	1	0	0	0	0	0	0	0	0	0	0	0	0	0	0	0	0	0	0	1	0	0	0	0	0	TRUE	TRUE	0	1	0	0	0	0	0	0	0	0	0	1	0	1	0	1	0	0
500	1106	thiamylal	0	1	0	0	0	0	0	0	0	0	0	0	0	0	0	0	0	0	0	1	0	0	0	0	0	0	0	TRUE	TRUE	0	0	1	1	1	1	1	0	1	0	1	1	0	1	1	1	0	0
501	1108	bupropion	0	1	1	0	0	0	0	0	0	0	0	0	0	0	0	0	0	0	0	1	0	1	0	1	1	0	0	TRUE	TRUE	0	1	0	0	0	0	1	0	0	0	0	1	0	1	0	1	0	0
502	1113	chloroprocaine	0	1	0	0	0	0	0	0	0	0	0	0	0	0	0	0	0	0	0	0	0	0	0	0	0	0	0	TRUE	TRUE	0	1	1	0	1	1	1	0	1	0	1	1	1	1	1	1	0	0
503	1114	terazosin	0	1	1	0	0	0	0	0	0	0	0	0	0	0	0	0	0	0	0	0	0	1	1	1	0	0	0	TRUE	TRUE	0	0	0	0	0	0	0	0	0	0	0	0	0	0	0	0	0	0
504	1118	cilostazol	0	1	1	0	0	0	0	1	0	0	1	0	0	0	0	0	1	0	0	1	0	0	0	0	0	0	1	TRUE	TRUE	0	1	1	0	0	0	0	0	1	0	1	1	0	0	0	0	0	0
505	1119	itraconazole	0	1	1	1	1	0	0	0	0	0	0	0	0	0	1	1	0	0	0	0	0	0	0	0	0	0	0	TRUE	TRUE	0	0	0	0	0	0	0	0	0	0	0	0	0	0	0	0	0	0
506	1123	moclobemide	0	1	1	0	0	0	0	0	0	0	0	0	0	0	1	0	0	0	0	1	0	1	0	0	0	0	0	TRUE	TRUE	0	0	0	0	0	0	0	0	0	0	0	0	1	1	0	1	0	1
507	1126	phenobarbital	0	1	1	1	0	0	0	0	0	0	0	0	0	0	0	0	0	0	0	1	0	0	0	0	0	0	0	TRUE	TRUE	0	0	0	0	0	0	0	0	0	0	0	0	0	1	0	1	0	0
508	1127	escitalopram	0	1	1	0	0	0	0	1	0	0	0	0	0	1	1	1	1	0	0	0	0	1	0	1	0	0	1	TRUE	TRUE	0	0	0	0	0	0	0	0	0	0	0	0	0	0	0	1	0	0
509	1131	podofilox	1	0	0	0	0	0	0	0	0	0	1	0	0	0	0	0	1	0	0	0	0	0	0	0	0	0	0	TRUE	TRUE	0	0	1	0	0	1	0	0	0	0	0	1	0	1	0	1	0	0
510	1134	propafenone	0	1	1	1	0	0	0	1	0	0	0	0	0	0	0	0	0	0	0	0	0	0	0	0	0	0	0	TRUE	TRUE	0	1	1	0	1	1	1	0	1	0	1	1	1	1	1	1	0	0
511	1135	naloxone	0	1	1	1	1	0	0	0	0	0	0	0	1	0	0	0	0	0	0	0	0	0	0	0	0	0	0	TRUE	TRUE	0	0	0	0	0	0	1	0	1	0	0	0	0	0	0	0	0	0
512	1136	domperidone	0	1	1	0	0	0	0	0	0	0	0	0	1	0	0	0	0	1	0	1	0	0	0	0	0	0	1	TRUE	TRUE	0	0	0	0	0	0	0	0	0	0	0	1	0	1	0	1	0	0
513	1138	pergolide	0	1	1	0	0	0	0	0	0	0	0	0	0	0	0	0	0	0	0	1	0	0	0	0	0	0	0	TRUE	TRUE	0	0	0	0	0	1	0	0	0	0	0	1	0	1	0	1	0	0
514	1144	oxymorphone	0	1	1	1	0	0	0	0	0	0	0	0	0	0	0	0	0	1	0	0	0	0	0	0	0	0	0	TRUE	TRUE	0	0	0	0	0	0	1	0	1	0	0	0	0	0	0	0	0	0
515	1145	acebutolol	0	1	1	0	0	0	0	0	0	0	0	0	0	0	0	0	0	0	0	0	0	0	0	0	0	0	1	TRUE	TRUE	0	0	0	0	0	0	0	0	0	0	0	0	0	0	1	0	0	0
516	1146	brinzolamide	0	1	0	0	1	0	0	0	0	0	0	1	0	0	0	0	0	0	0	0	0	0	0	0	0	0	0	TRUE	TRUE	1	0	1	0	0	1	1	1	0	0	1	1	0	1	0	1	1	0
517	1147	flecainide	0	1	1	1	1	0	0	1	1	0	0	0	0	0	0	0	0	0	0	0	0	0	0	0	0	0	0	TRUE	TRUE	0	1	1	0	0	1	1	0	0	0	1	1	0	1	1	1	0	0
518	1149	captopril	0	1	1	0	0	0	0	1	0	0	1	0	0	0	0	0	1	0	0	0	0	0	1	0	0	0	1	TRUE	TRUE	0	0	0	0	0	0	0	0	0	0	1	0	0	1	0	1	1	0
519	1150	zopiclone	0	1	1	0	0	0	0	0	0	0	0	0	0	0	0	0	0	0	0	0	0	0	0	0	0	0	0	TRUE	TRUE	0	0	0	0	0	0	0	0	0	0	0	0	0	1	0	1	0	0
520	1152	bromocriptine	0	1	1	0	0	0	0	0	0	0	1	0	0	0	0	0	1	0	0	1	0	0	0	0	0	0	0	TRUE	TRUE	1	0	0	0	0	0	0	0	0	1	0	1	0	1	1	1	0	0
521	1154	levetiracetam	0	1	1	0	0	0	0	0	0	0	0	0	0	0	0	1	0	0	0	1	0	1	0	0	0	0	1	TRUE	TRUE	1	1	1	1	1	1	1	0	1	1	1	1	1	1	1	1	1	1
522	1156	mitoxantrone	0	1	0	1	0	0	0	0	0	0	0	1	0	0	1	1	0	0	0	1	0	0	0	0	0	0	0	TRUE	TRUE	0	0	0	0	0	0	0	0	0	0	0	0	0	0	0	1	0	0
523	1165	fomepizole	0	1	0	1	0	0	0	0	0	0	0	0	0	0	0	0	0	0	0	0	0	0	0	0	0	0	0	TRUE	TRUE	1	1	1	0	0	0	1	1	0	0	1	1	1	1	0	1	1	0
524	1168	finasteride	0	1	1	0	1	0	0	0	0	0	0	0	0	0	0	0	0	0	0	0	0	1	1	1	0	1	0	TRUE	TRUE	0	0	1	0	0	0	0	0	0	0	1	0	0	0	0	0	0	0
525	1169	anastrozole	0	1	1	0	0	0	0	0	1	0	1	0	0	0	0	0	1	1	0	0	0	0	0	1	0	0	0	TRUE	TRUE	0	0	1	0	1	0	0	0	0	0	0	1	1	1	0	1	0	1
526	1170	halofantrine	0	1	1	0	0	0	1	0	0	0	0	0	0	0	0	1	0	0	0	0	0	0	0	0	0	0	0	TRUE	TRUE	0	1	0	0	0	0	0	0	0	0	0	0	0	1	0	0	0	0
527	1171	dantrolene	0	1	1	1	0	0	0	0	0	0	0	0	0	0	0	0	0	0	0	0	0	0	0	0	0	0	1	TRUE	TRUE	1	1	1	0	0	1	1	0	0	1	1	1	0	1	1	1	1	0
528	1173	ketamine	0	1	1	1	1	0	0	0	0	0	0	0	0	0	0	0	0	0	0	1	0	1	0	0	0	0	0	TRUE	TRUE	0	0	0	0	0	1	0	1	1	1	1	1	1	1	0	1	0	0
529	1174	budesonide	0	1	1	0	1	0	0	0	1	1	0	0	1	1	1	1	0	1	0	0	0	0	0	0	1	1	0	TRUE	TRUE	0	0	0	0	1	0	0	0	0	0	1	1	0	1	0	1	0	1
530	1175	aminophylline	0	1	1	1	0	0	0	0	0	0	0	0	0	0	1	0	0	0	0	0	0	0	0	0	1	0	0	TRUE	TRUE	0	1	1	0	0	0	0	0	0	0	1	1	0	0	0	0	0	0
531	1176	quetiapine	0	1	1	0	0	0	0	0	0	0	0	0	0	0	0	0	0	0	0	1	0	1	0	0	0	0	0	TRUE	TRUE	0	0	0	0	0	0	0	0	0	0	0	1	0	1	1	1	0	0
532	1177	mivacurium	0	1	0	1	0	0	0	0	0	0	0	0	0	0	0	0	0	0	0	1	0	0	0	0	0	0	0	TRUE	TRUE	1	1	1	1	1	1	1	0	1	0	1	1	1	1	1	1	1	1
533	1180	paclitaxel	0	1	1	1	0	0	0	1	0	0	0	0	1	1	0	0	0	0	0	0	0	0	0	0	0	0	0	TRUE	TRUE	1	0	1	1	0	1	1	0	0	0	1	1	1	1	0	1	1	0
534	1184	metoclopramide	0	1	1	1	0	0	0	0	0	0	1	0	1	0	0	0	1	1	0	1	0	0	0	0	0	0	0	TRUE	TRUE	0	0	0	0	0	0	0	0	1	0	0	1	0	1	0	1	1	0
535	1185	dexamethasone	0	1	1	1	1	1	1	0	1	1	1	1	1	1	1	1	1	0	0	1	0	1	1	0	1	1	1	TRUE	TRUE	0	0	0	0	1	0	0	0	0	0	1	1	0	1	0	1	0	1
536	1186	sevoflurane	0	1	0	0	0	0	0	0	0	0	0	0	0	0	0	0	0	0	0	1	0	0	0	0	0	0	0	TRUE	TRUE	0	1	1	0	0	1	1	1	1	0	1	1	1	1	0	1	0	0
537	1188	aripiprazole	0	1	1	1	0	0	0	1	0	0	1	0	0	0	0	0	0	0	0	1	0	1	0	0	0	0	1	TRUE	TRUE	0	0	0	0	0	0	0	0	0	0	0	1	0	1	1	1	0	0
538	1190	gemfibrozil	0	1	1	0	0	0	0	0	0	0	1	0	0	0	0	0	1	0	0	0	0	0	0	0	0	0	0	TRUE	TRUE	0	0	1	0	1	0	0	0	1	0	1	1	0	0	0	0	0	0
539	1191	clomipramine	0	1	1	1	0	0	0	0	0	0	0	0	0	0	0	0	0	0	0	0	0	1	0	1	0	0	0	TRUE	TRUE	0	0	0	0	0	0	0	0	0	0	0	0	0	0	0	1	0	0
540	1193	bepridil	0	1	1	0	0	0	0	1	0	0	0	0	0	0	0	0	0	0	0	0	0	0	0	0	0	0	0	TRUE	TRUE	1	1	1	1	1	1	1	0	1	0	1	1	0	1	1	1	1	0
541	1199	olsalazine	0	1	1	0	0	0	0	0	0	0	0	0	1	0	1	0	0	1	0	0	0	0	0	0	0	0	0	TRUE	TRUE	1	1	1	0	1	1	1	1	1	0	1	1	1	1	1	1	1	1
542	1201	mitiglinide	0	1	1	0	0	0	0	0	0	0	1	0	0	0	0	0	1	0	0	0	0	0	0	0	0	0	0	TRUE	TRUE	0	0	1	1	1	1	1	0	1	0	1	1	0	1	1	1	0	0
543	1204	lisdexamfetamine	0	1	1	0	0	0	0	0	0	0	0	0	0	0	0	1	1	0	0	1	0	1	0	0	0	0	0	TRUE	TRUE	0	1	0	0	0	0	1	0	0	0	0	1	0	1	0	1	0	0
544	1206	eculizumab	1	0	0	1	0	0	1	0	0	0	0	1	0	0	1	1	0	1	0	1	0	0	1	0	0	1	1	TRUE	TRUE	0	0	0	0	0	0	1	0	0	1	0	0	0	1	0	0	0	0
545	1207	lapatinib	0	1	1	0	0	0	0	0	0	0	0	0	0	0	0	0	0	0	0	0	0	0	0	0	0	0	0	TRUE	TRUE	0	0	0	0	0	0	1	0	0	1	1	0	1	1	0	0	0	0
546	1208	desonide	0	1	0	0	0	0	0	0	0	0	0	0	0	0	1	0	0	0	0	0	0	0	0	0	0	1	0	TRUE	TRUE	0	0	0	0	1	0	0	0	0	0	1	1	0	1	0	1	0	1
547	1209	sitagliptin	0	1	1	0	0	0	0	0	0	0	1	0	0	0	1	1	1	0	0	0	0	0	1	0	0	0	0	TRUE	TRUE	0	0	0	0	0	0	0	0	1	0	0	1	0	0	0	0	0	0
548	1210	decitabine	0	1	0	1	0	0	1	0	1	0	0	0	0	0	0	0	0	0	0	0	0	0	0	0	0	0	0	TRUE	TRUE	0	1	1	1	0	1	1	0	0	1	0	1	0	1	0	1	0	0
549	1215	paliperidone	0	1	1	1	0	0	0	0	0	0	0	0	0	0	0	0	0	0	0	1	0	1	0	0	0	0	0	TRUE	TRUE	0	0	0	0	0	0	0	0	0	0	0	1	0	1	0	1	0	0
550	1216	sunitinib	0	1	1	0	0	0	0	0	1	0	0	0	0	0	0	0	0	0	0	1	0	0	0	0	0	0	1	TRUE	TRUE	1	1	1	0	1	1	1	1	1	0	1	1	1	1	0	1	1	1
551	1218	ranibizumab	1	0	0	0	0	1	0	0	0	0	1	1	0	0	1	0	1	0	0	0	0	0	0	0	0	0	1	TRUE	TRUE	0	0	0	0	0	1	1	0	1	0	1	0	0	0	0	0	0	0
552	1219	idursulfase	1	0	0	1	0	0	0	0	1	0	0	0	0	0	0	0	1	0	0	0	0	0	0	0	0	0	0	TRUE	TRUE	0	0	1	0	0	0	0	0	0	0	1	0	0	0	0	0	0	0
553	1220	alglucosidase alfa	1	0	0	1	0	0	0	1	1	0	0	0	0	0	0	0	1	1	0	1	0	0	0	0	0	0	0	TRUE	TRUE	0	1	1	0	0	0	0	0	0	0	1	1	0	1	0	0	0	0
554	1221	varenicline	0	1	1	0	0	0	0	0	1	0	0	0	0	0	1	1	0	1	0	1	0	1	0	0	1	0	0	TRUE	TRUE	0	0	0	0	0	0	0	0	0	0	0	0	0	1	0	1	0	0
555	1222	hydralazine	0	1	0	0	1	0	0	0	0	0	0	1	0	0	0	0	0	0	0	0	0	0	0	0	0	0	1	TRUE	TRUE	1	1	1	0	0	0	0	0	0	0	0	1	0	1	0	1	0	0
556	1223	exenatide	1	0	0	1	0	0	0	0	0	0	1	0	0	0	1	0	1	0	0	1	0	0	1	1	0	0	1	TRUE	TRUE	0	0	0	0	0	0	0	0	0	0	0	0	0	0	0	0	0	0
557	1224	mecasermin	1	0	0	1	0	0	0	0	0	0	1	0	0	0	0	0	1	0	0	0	0	0	0	0	0	0	0	TRUE	TRUE	0	0	1	1	1	1	1	1	0	0	1	1	1	1	1	1	1	0
558	1225	pramlintide	1	0	0	1	0	0	0	0	0	0	1	0	0	0	1	0	1	0	0	0	0	0	0	0	0	0	0	TRUE	TRUE	0	0	0	0	0	0	0	0	0	0	1	1	0	0	0	0	0	1
559	1228	abatacept	1	0	0	1	0	0	0	0	0	0	0	1	1	0	1	0	0	1	0	1	0	0	1	0	1	1	1	TRUE	TRUE	1	0	1	0	1	1	1	1	1	1	1	1	0	1	0	0	0	0
560	1229	carbetocin	0	1	0	1	1	0	0	0	0	0	0	0	0	0	0	0	0	0	0	1	0	1	0	0	0	0	1	TRUE	TRUE	0	0	0	0	0	0	0	0	0	0	0	0	0	0	0	0	0	0
561	1230	lumiracoxib	0	1	1	0	0	0	0	0	0	0	0	0	0	0	1	0	0	1	0	0	0	0	0	0	0	0	1	TRUE	TRUE	0	0	0	0	0	0	0	0	0	0	0	0	0	0	0	0	0	0
562	1232	corticotropin	1	0	0	1	0	0	0	0	0	0	0	0	0	0	1	0	0	1	0	1	0	0	0	0	0	1	0	TRUE	TRUE	0	0	0	0	1	0	0	0	0	1	1	1	0	1	0	1	0	1
563	1236	bismuth subsalicylate	0	1	0	0	0	0	0	0	0	0	0	0	0	0	1	0	0	1	0	1	0	0	0	0	0	1	0	TRUE	TRUE	0	0	0	0	0	0	0	0	0	0	0	0	0	0	0	0	0	0
564	1238	glucosamine	0	1	1	1	0	0	0	0	0	0	0	0	0	0	0	0	0	1	0	0	0	0	0	0	0	0	0	TRUE	TRUE	0	0	0	0	0	0	0	0	0	0	0	1	0	1	0	0	0	0
565	1244	insulin aspart	1	0	0	1	0	0	0	0	0	0	1	0	0	0	1	0	1	0	0	0	0	0	0	0	0	0	0	TRUE	TRUE	0	0	1	0	1	0	1	0	0	0	1	1	1	1	1	0	0	1
566	1245	insulin detemir	1	0	0	1	0	0	0	1	0	0	1	0	0	0	1	0	1	0	0	0	0	0	0	0	0	0	1	TRUE	TRUE	0	0	1	0	1	0	1	0	0	0	1	1	1	1	1	0	0	1
567	1246	insulin glulisine	1	0	0	0	0	0	0	0	0	0	1	0	0	0	1	0	1	0	0	0	0	0	0	0	0	0	0	TRUE	TRUE	0	0	1	0	1	0	1	0	0	0	1	1	1	1	1	0	0	1
568	1248	fosphenytoin	0	1	0	1	0	0	0	0	0	0	0	0	0	0	0	0	0	0	0	1	0	0	0	0	0	0	1	TRUE	TRUE	0	1	1	0	1	1	1	0	1	0	1	1	1	1	1	1	0	0
569	1265	vecuronium	0	1	0	0	0	0	0	0	0	0	0	0	0	0	0	0	0	0	0	0	0	0	0	0	0	0	0	TRUE	TRUE	1	1	1	1	1	1	1	0	1	0	1	1	1	1	1	1	1	1
570	1275	amobarbital	0	1	0	1	0	0	0	0	0	0	0	0	0	0	0	0	0	0	0	0	0	0	0	0	0	0	0	TRUE	TRUE	0	0	0	0	0	0	0	0	0	0	0	0	0	1	0	1	0	0
571	1280	lithium	0	1	1	0	0	0	0	0	0	0	0	0	0	0	0	0	0	0	0	0	0	1	0	0	0	0	0	TRUE	TRUE	0	0	0	0	0	0	0	0	0	0	1	0	0	0	0	0	0	0
572	1289	rasagiline	0	1	1	0	0	0	0	0	0	0	0	0	0	0	0	0	0	0	0	1	0	0	0	0	0	0	1	TRUE	TRUE	1	0	0	0	0	0	0	0	0	0	1	0	1	0	0	0	0	0
573	1301	yohimbine	0	1	1	0	0	0	0	0	0	0	0	0	0	0	0	0	0	0	0	0	0	1	0	1	0	0	0	TRUE	TRUE	1	0	0	0	0	1	0	0	0	1	0	0	0	1	0	1	0	0
574	1303	colchicine	0	1	1	0	0	0	1	1	1	1	0	1	1	0	0	1	1	1	0	0	0	0	0	0	1	1	0	TRUE	TRUE	1	0	1	1	0	1	1	0	0	0	1	1	1	1	0	1	0	0
575	1304	drospirenone	0	1	0	0	0	0	0	0	0	0	0	0	0	0	0	0	0	0	0	0	0	0	0	0	0	0	0	TRUE	TRUE	0	1	1	0	1	1	1	0	0	0	1	1	1	1	1	1	1	1
576	1307	salsalate	0	1	1	0	0	0	0	0	0	0	1	0	0	0	1	1	1	0	0	0	0	0	0	0	0	0	0	TRUE	TRUE	0	0	0	0	0	0	0	0	0	0	0	0	0	0	0	0	0	0
577	1308	neostigmine	0	1	0	1	0	0	0	0	0	0	0	0	0	0	0	0	0	0	0	0	0	0	0	0	0	0	0	TRUE	TRUE	0	1	0	0	0	0	0	0	0	0	0	0	0	0	0	0	0	0
578	1310	methotrimeprazine	0	1	0	0	0	0	0	0	0	0	0	0	0	0	0	0	0	0	0	0	0	1	0	0	0	0	0	TRUE	TRUE	0	0	0	0	0	0	0	0	0	0	0	1	0	1	0	1	0	0
579	1315	bambuterol	0	1	1	0	0	0	0	0	0	0	0	0	0	0	0	0	0	0	0	0	0	0	0	0	1	0	0	TRUE	TRUE	0	0	0	0	0	0	0	0	1	0	1	0	0	0	0	0	0	0
580	1316	tiotropium	0	1	0	0	1	0	0	0	1	0	0	0	1	0	1	0	0	0	0	0	0	0	0	0	1	0	0	TRUE	TRUE	0	0	1	0	0	0	0	0	0	0	0	0	0	1	0	0	1	0
581	1317	ciclesonide	0	1	0	0	1	0	0	0	0	0	0	1	0	0	1	0	0	0	0	0	0	0	0	0	1	0	0	TRUE	TRUE	0	0	0	0	1	0	0	0	0	0	1	1	0	1	0	1	0	1
582	1324	acenocoumarol	0	1	1	0	0	0	0	0	0	0	1	0	0	0	0	0	1	0	0	0	0	0	0	0	0	0	0	TRUE	TRUE	1	0	1	0	0	0	0	0	0	0	1	0	0	0	0	0	0	0
583	1341	alfacalcidol	0	1	1	1	0	0	0	0	0	0	0	0	0	0	0	0	1	1	0	0	0	0	0	1	0	0	0	TRUE	TRUE	0	0	1	0	0	0	0	0	0	0	1	1	0	0	0	0	0	1
584	1345	gamma hydroxybutyric acid	0	1	0	0	0	0	0	0	0	0	0	0	0	0	0	0	0	1	0	1	0	1	0	0	1	0	0	TRUE	TRUE	0	0	1	1	0	1	1	0	0	0	1	1	0	1	0	1	1	1
585	1356	heroin	0	1	0	0	0	0	0	0	0	0	0	0	0	0	0	0	0	0	0	0	0	1	0	0	0	0	0	TRUE	TRUE	0	0	0	0	0	0	0	0	0	0	0	0	0	0	0	0	0	0
586	1455	bromazepam	0	1	1	0	0	0	0	0	0	0	0	0	0	0	0	0	0	0	0	0	0	1	0	0	0	0	0	TRUE	TRUE	0	0	0	0	0	1	0	1	0	0	0	0	0	1	0	1	0	0
587	1473	dextroamphetamine	0	1	1	0	0	0	0	0	0	0	0	0	0	0	0	0	0	0	0	1	0	1	0	0	0	0	0	TRUE	TRUE	0	1	0	0	0	0	1	0	0	0	0	1	0	1	0	1	0	0
588	1482	ursodeoxycholic acid	0	1	1	0	0	0	0	0	0	0	0	0	0	1	1	1	1	0	0	0	0	0	0	0	0	0	0	TRUE	TRUE	0	0	1	0	1	0	0	0	0	0	0	1	0	0	0	0	1	1
589	1483	ketazolam	0	1	1	0	0	0	0	0	0	0	0	0	0	0	0	0	0	0	0	0	0	1	0	0	0	0	0	TRUE	TRUE	0	0	0	0	0	0	0	0	0	0	0	0	0	1	0	1	0	0
590	1486	everolimus	0	1	1	0	1	0	0	0	0	0	0	0	0	1	1	0	0	0	0	0	0	0	1	0	0	0	0	TRUE	TRUE	0	0	0	0	0	1	0	0	0	0	0	0	0	1	0	0	0	0
591	1487	solifenacin	0	1	1	0	0	0	0	0	0	0	0	0	1	0	1	0	0	1	0	1	0	1	1	1	0	0	0	TRUE	TRUE	0	1	1	0	0	0	0	0	0	0	0	0	1	1	0	0	1	0
592	1488	iron	0	1	1	1	0	0	1	0	0	0	0	0	0	0	0	0	1	0	0	0	0	0	1	0	0	0	0	TRUE	TRUE	1	1	1	0	0	0	0	1	0	0	0	0	0	0	0	0	0	0
593	1494	probucol	0	1	0	0	0	0	0	0	0	0	1	0	0	0	0	0	1	0	0	0	0	0	1	0	0	0	0	TRUE	TRUE	0	0	1	0	0	1	0	0	0	0	1	0	0	0	0	0	0	0
594	1511	molindone	0	1	1	0	0	0	0	0	0	0	0	0	0	0	0	0	0	0	0	0	0	1	0	0	0	0	0	TRUE	TRUE	0	0	0	0	0	1	0	0	0	0	0	1	0	1	0	1	0	0
595	1517	zuclopenthixol	0	1	1	0	0	0	0	0	0	0	0	0	0	0	0	0	0	0	0	0	0	1	0	0	0	0	0	TRUE	TRUE	0	0	0	0	0	1	0	0	0	0	0	1	0	1	0	1	0	0
596	1521	etoricoxib	0	1	1	0	0	0	0	0	0	0	0	0	0	0	1	0	1	1	0	0	0	0	0	1	0	0	0	TRUE	TRUE	0	0	0	0	0	0	0	0	0	0	0	0	0	0	0	0	0	0
597	1548	roflumilast	0	1	1	0	0	0	0	0	0	0	0	0	0	0	1	0	0	0	0	0	0	0	0	0	1	0	0	TRUE	TRUE	0	0	1	0	1	1	1	0	1	0	1	1	1	1	1	1	1	1
598	1597	prasterone	0	1	0	0	0	1	0	0	0	0	0	0	0	0	1	0	0	1	0	0	0	0	0	1	0	1	0	TRUE	TRUE	0	0	1	0	1	0	1	0	0	0	0	1	1	1	0	1	1	1
599	1821	gpi-1046	0	1	0	0	0	0	0	0	0	0	0	0	0	0	0	0	0	0	0	1	0	0	0	0	0	0	0	TRUE	TRUE	0	0	0	0	0	0	0	0	0	0	0	0	0	0	0	0	0	0
600	2150	calcipotriol	0	1	0	0	1	0	0	0	0	0	0	0	0	0	1	0	0	0	0	0	0	0	0	0	0	1	0	TRUE	TRUE	0	0	1	0	0	0	0	0	0	0	1	1	0	0	0	0	0	1
601	2384	vorinostat	0	1	1	0	0	0	0	0	0	0	0	0	0	0	1	0	0	0	0	0	0	0	0	0	0	0	0	TRUE	TRUE	0	0	1	1	0	1	0	0	0	0	0	1	0	1	1	1	0	0
602	2470	terlipressin	0	1	0	1	0	0	0	0	0	0	0	0	0	1	0	0	0	0	0	0	0	0	1	0	0	0	0	TRUE	TRUE	0	0	0	0	1	0	1	0	0	0	1	0	0	1	0	1	1	0
603	2540	sorbinil	0	1	0	0	0	0	0	0	0	0	1	1	0	0	0	0	1	0	0	1	0	0	0	0	0	0	1	TRUE	TRUE	0	0	0	0	0	0	0	0	0	0	0	0	0	0	0	0	0	0
604	2929	acetylcholine	0	1	0	0	0	0	0	1	0	0	0	0	0	0	0	0	0	0	0	0	0	0	0	0	0	0	1	TRUE	TRUE	0	0	1	0	0	0	0	0	0	0	0	0	0	1	0	0	1	0
605	3141	huperzine b	0	1	0	0	0	0	0	0	0	0	0	0	0	0	0	0	0	0	0	1	0	1	0	0	0	0	0	TRUE	TRUE	0	1	0	0	0	0	0	0	0	0	0	0	0	0	0	0	0	0
606	3609	cilomilast	0	1	0	0	0	0	0	0	0	0	0	0	0	0	0	1	0	0	0	0	0	0	0	0	1	0	0	TRUE	TRUE	0	0	1	0	1	1	1	0	1	0	1	1	1	1	1	1	1	1
607	4200	afimoxifene	0	1	0	0	0	0	0	0	0	0	0	0	0	0	0	0	0	0	0	0	0	0	0	0	0	0	0	TRUE	TRUE	0	1	0	0	1	0	0	0	0	0	1	1	1	1	0	0	0	1
608	4445	licofelone	0	1	0	0	0	0	0	0	0	0	0	0	0	0	0	0	0	1	0	0	0	0	0	0	0	0	0	TRUE	TRUE	0	0	0	0	0	0	0	0	1	0	1	0	0	0	0	0	0	0
609	4462	nimesulide	0	1	1	0	0	0	0	0	0	0	0	0	1	0	0	1	0	0	0	0	0	0	0	0	1	0	0	TRUE	TRUE	0	0	0	0	0	0	0	0	0	0	0	0	0	0	0	0	0	0
610	4553	maraviroc	0	1	1	0	0	0	0	0	0	0	0	0	0	1	1	1	0	1	0	0	0	0	0	0	0	0	0	TRUE	TRUE	0	0	0	0	0	0	0	0	1	1	0	0	0	0	0	0	0	0
611	4557	cyproterone acetate	0	1	1	1	0	0	0	0	0	0	0	0	0	0	0	0	0	0	0	0	0	0	0	1	0	0	1	TRUE	TRUE	0	0	1	0	1	0	1	0	0	0	0	1	1	1	0	1	1	1
612	4559	flunarizine	0	1	1	0	0	0	0	0	0	0	0	0	0	0	0	0	0	0	0	0	0	0	0	0	0	0	0	TRUE	TRUE	0	0	0	0	0	0	0	0	0	0	0	0	0	0	0	0	0	0
613	4562	tetrabenazine	0	1	1	0	0	0	0	0	1	0	0	0	0	0	0	0	0	0	0	1	0	1	0	0	0	0	0	TRUE	TRUE	0	0	0	0	0	0	0	0	0	0	0	0	0	0	0	0	0	0
614	4564	celiprolol	0	1	1	0	0	0	0	0	1	0	0	0	0	0	0	0	0	1	0	0	0	0	0	0	0	1	1	TRUE	TRUE	0	0	0	0	0	0	0	0	1	0	1	0	0	0	1	0	0	0
615	4570	implitapide	0	1	0	0	0	0	0	0	0	0	0	0	0	0	0	0	1	0	0	0	0	0	0	0	0	0	0	TRUE	TRUE	0	0	1	0	0	0	0	0	0	0	1	0	0	0	0	0	0	0
616	4572	febuxostat	0	1	1	0	0	0	0	0	0	0	0	0	0	0	0	0	1	1	0	0	0	0	1	0	0	0	0	TRUE	TRUE	0	0	0	0	0	0	0	0	0	1	1	1	0	0	0	0	1	0
617	4573	dronedarone	0	1	1	0	0	0	0	1	0	0	0	0	0	0	0	0	0	0	0	0	0	0	0	0	0	0	0	TRUE	TRUE	1	1	1	1	1	1	1	0	1	0	1	1	1	1	1	1	1	0
618	4574	dexloxiglumide	0	1	0	0	0	0	0	0	0	0	0	0	1	0	0	0	0	0	0	0	0	1	0	0	0	0	0	TRUE	TRUE	0	0	0	0	0	0	0	0	0	0	0	0	0	0	0	0	0	0
619	4579	nebivolol	0	1	1	0	0	0	0	1	0	0	0	0	0	0	0	0	0	0	0	0	0	0	0	0	0	0	1	TRUE	TRUE	0	0	0	0	0	0	0	0	1	0	1	0	0	0	1	0	0	0
620	4580	merimepodib	0	1	0	0	0	0	0	0	0	0	0	0	0	1	0	1	0	0	0	0	0	0	0	0	0	0	0	TRUE	TRUE	0	0	1	0	0	1	0	0	0	0	1	0	0	1	0	0	0	0
621	4585	nilotinib	0	1	1	0	0	0	1	0	0	0	0	0	0	0	1	0	0	0	0	1	0	1	0	0	0	0	0	TRUE	TRUE	1	1	1	0	0	1	1	1	1	0	1	1	1	1	0	1	0	1
622	4588	lorcaserin	0	1	1	0	0	0	0	0	0	0	0	0	0	0	0	0	1	0	0	1	0	1	0	0	0	0	0	TRUE	TRUE	0	0	0	0	0	0	0	0	0	0	0	0	0	0	0	0	0	0
623	4592	pralnacasan	0	1	0	0	0	0	0	0	0	0	0	0	0	0	1	0	0	1	0	0	0	0	0	0	0	0	0	TRUE	TRUE	0	0	0	0	0	0	0	0	0	0	0	0	0	0	0	0	0	0
624	4593	vildagliptin	0	1	1	0	0	0	0	1	0	0	1	0	0	0	1	0	1	1	0	0	0	0	1	0	0	0	0	TRUE	TRUE	0	0	0	0	0	0	0	0	1	0	0	1	0	0	0	0	0	0
625	4595	voglibose	0	1	1	0	0	0	0	0	0	0	1	0	0	0	0	0	1	0	0	0	0	0	0	0	0	0	0	TRUE	TRUE	0	1	1	0	0	0	0	0	0	0	1	1	0	1	0	0	0	0
626	4600	darusentan	0	1	0	0	0	0	0	0	0	0	0	0	0	0	0	0	0	0	0	0	0	0	0	0	0	0	1	TRUE	TRUE	0	1	1	1	0	1	1	0	0	0	0	1	0	1	0	0	1	0
627	4601	dapoxetine	0	1	1	0	0	0	0	0	0	0	0	0	0	0	0	0	0	0	0	0	0	1	0	1	0	0	0	TRUE	TRUE	0	0	0	0	0	0	0	0	0	0	0	0	0	0	0	1	0	0
628	4602	cilansetron	0	1	0	0	0	0	0	0	0	0	0	0	1	0	0	0	0	0	0	0	0	1	0	0	0	0	0	TRUE	TRUE	0	0	0	0	0	0	0	0	1	0	0	0	0	0	0	0	1	0
629	4605	bifeprunox	0	1	0	0	0	0	0	0	0	0	0	0	0	0	0	0	0	0	0	0	0	1	0	0	0	0	0	TRUE	TRUE	0	0	0	0	0	0	0	0	0	0	0	1	0	1	1	1	0	0
630	4606	bicifadine	0	1	0	0	0	0	0	0	0	0	0	0	0	0	0	0	0	0	0	0	0	0	0	0	0	0	0	TRUE	TRUE	0	1	0	0	0	0	0	0	0	0	0	1	0	1	0	1	0	0
631	4607	bepotastine	0	1	1	0	1	0	0	0	0	0	0	1	0	0	1	0	0	0	0	0	0	0	0	0	1	1	0	TRUE	TRUE	0	0	0	0	0	0	0	0	0	0	0	0	0	0	0	0	0	0
632	4609	phenserine	0	1	1	0	0	0	0	0	0	0	0	0	0	0	0	0	0	0	0	1	0	1	0	0	0	0	0	TRUE	TRUE	0	1	1	0	1	0	0	0	1	0	1	0	0	1	0	1	0	0
633	4612	pegaptanib	1	0	0	0	0	1	0	0	0	0	1	1	0	0	0	0	1	0	0	0	0	0	0	0	0	0	1	TRUE	TRUE	0	0	0	0	0	1	1	0	1	0	1	0	0	0	0	0	0	0
634	4613	milnacipran	0	1	1	0	0	0	0	0	0	0	0	0	0	0	1	0	0	1	0	0	0	1	0	0	0	0	0	TRUE	TRUE	0	1	0	0	0	0	0	0	0	0	0	1	0	1	0	1	0	0
635	4615	ximelagatran	0	1	1	0	0	0	0	1	0	0	0	0	0	0	0	0	0	0	0	0	0	0	0	0	1	0	1	TRUE	TRUE	1	0	1	0	0	0	0	0	0	0	1	0	0	1	1	0	0	0
636	4616	nesiritide	1	0	0	1	0	0	0	1	0	0	0	0	0	0	0	0	0	0	0	0	0	0	0	0	0	0	0	TRUE	TRUE	0	0	0	0	0	0	0	0	0	0	0	0	0	0	0	0	0	0
637	4617	thymalfasin	0	1	0	1	0	0	0	0	0	0	0	0	0	1	0	1	0	0	0	0	0	0	0	0	0	0	0	TRUE	TRUE	0	0	0	0	0	0	0	0	0	0	0	0	0	0	0	0	0	0
638	4618	galiximab	1	0	0	0	0	0	0	0	0	0	0	0	0	0	1	0	0	0	0	0	0	0	0	0	0	1	0	TRUE	TRUE	0	0	0	0	0	0	0	0	1	0	0	1	0	0	0	0	0	0
639	4620	pagoclone	0	1	0	0	0	0	0	0	0	0	0	0	0	0	0	0	0	0	0	1	0	1	0	0	0	0	0	TRUE	TRUE	0	0	0	0	0	0	0	0	0	0	0	0	0	1	0	1	0	0
640	4625	flibanserin	0	1	1	0	0	0	0	0	0	0	0	0	0	0	0	0	0	0	0	0	0	1	0	1	0	0	0	TRUE	TRUE	0	0	0	0	0	0	0	0	0	0	0	0	0	0	1	1	0	0
641	4632	renzapride	0	1	0	0	0	0	0	0	0	0	0	0	1	0	0	0	0	0	0	0	0	1	0	0	0	0	0	TRUE	TRUE	0	0	0	0	0	0	0	0	1	0	0	0	0	0	0	0	1	0
642	4634	alfimeprase	1	0	0	0	0	0	0	1	0	0	0	0	0	0	0	0	0	0	0	0	0	0	0	0	0	0	1	TRUE	TRUE	0	0	0	0	0	0	0	0	1	0	0	0	0	1	0	1	0	0
643	4635	clevidipine	0	1	0	1	0	0	0	0	0	0	0	0	0	0	0	0	0	0	0	0	0	0	0	0	0	0	1	TRUE	TRUE	1	1	1	1	1	1	0	0	0	0	1	1	0	1	1	1	1	0
644	4638	itopride	0	1	0	0	0	0	0	0	0	0	0	0	1	0	0	0	0	0	0	0	0	0	0	0	0	0	0	TRUE	TRUE	0	1	0	0	0	0	0	0	0	0	0	1	0	1	0	1	0	0
645	4644	permethrin	0	1	0	0	0	0	0	0	0	0	0	0	0	0	0	1	0	0	0	0	0	0	0	0	0	1	0	TRUE	TRUE	0	0	1	0	0	1	0	0	0	0	0	0	0	1	0	0	0	0
646	4645	afamelanotide	1	0	0	1	0	0	0	0	1	0	0	0	0	1	0	0	1	0	0	0	0	0	0	0	0	1	0	TRUE	TRUE	0	0	1	0	0	1	0	0	0	0	1	0	0	1	0	0	0	0
647	4647	eritoran	0	1	0	1	0	0	0	0	0	0	0	0	0	0	0	1	0	0	0	0	0	0	0	0	0	0	1	TRUE	TRUE	0	0	0	0	1	0	1	0	0	0	1	0	1	0	0	1	0	0
648	4651	ospemifene	0	1	1	0	0	0	0	0	0	0	0	0	0	0	0	0	0	0	0	0	0	1	0	1	0	0	0	TRUE	TRUE	0	1	0	0	1	0	0	0	0	0	1	1	1	1	0	0	0	1
649	4653	crofelemer	0	1	1	0	0	0	0	0	0	0	0	0	1	0	1	1	0	0	0	0	0	0	0	0	0	1	0	TRUE	TRUE	0	0	1	0	0	0	1	0	0	0	1	0	1	0	0	0	0	1
650	4657	iloperidone	0	1	1	0	0	0	0	0	0	0	0	0	0	0	0	0	0	0	0	0	0	1	0	0	0	0	0	TRUE	TRUE	0	0	0	0	0	0	0	0	0	0	0	1	0	1	0	1	0	0
651	4660	pexelizumab	1	0	0	0	0	0	0	1	0	0	0	0	0	0	0	0	0	0	0	0	0	0	0	0	0	0	1	TRUE	TRUE	0	0	0	0	0	0	1	0	0	1	0	0	0	1	0	0	0	0
652	4662	pirfenidone	0	1	1	0	0	0	0	0	0	0	0	0	0	0	1	1	0	1	0	1	0	0	1	0	1	1	0	TRUE	TRUE	0	0	1	0	0	0	1	0	1	0	0	1	0	1	0	0	0	0
653	4664	ezogabine	0	1	1	0	0	0	0	0	0	0	0	0	0	0	0	1	0	0	0	1	0	1	0	0	0	0	0	TRUE	TRUE	0	1	1	1	1	1	0	0	0	0	1	1	1	1	0	1	0	0
654	4665	tecadenoson	0	1	0	0	0	0	0	1	0	0	0	0	0	0	0	0	0	0	0	0	0	0	0	0	0	0	0	TRUE	TRUE	0	0	0	0	0	0	0	0	0	0	0	0	0	0	0	0	0	0
655	4668	azimilide	0	1	0	0	0	0	0	1	0	0	0	0	0	0	0	0	0	0	0	0	0	0	0	0	0	0	1	TRUE	TRUE	0	1	1	1	1	0	0	0	0	0	1	1	0	1	0	0	0	0
656	4669	epratuzumab	1	0	0	0	0	0	0	0	0	0	0	0	0	0	1	0	0	1	0	0	0	0	0	0	0	1	0	TRUE	TRUE	0	0	0	0	0	0	0	0	0	0	0	0	0	0	0	0	0	0
657	4679	lesopitron	0	1	0	0	0	0	0	0	0	0	0	0	0	0	0	0	0	0	0	0	0	1	0	0	0	0	0	TRUE	TRUE	0	0	0	0	0	0	0	0	0	0	0	0	0	0	1	1	0	0
658	4691	talampanel	0	1	0	0	0	0	0	0	0	0	0	0	0	0	0	0	0	1	0	1	0	0	0	0	0	0	0	TRUE	TRUE	0	1	0	0	0	0	0	0	0	0	0	0	0	0	0	1	0	0
659	4692	denufosol	0	1	0	0	0	0	0	0	1	0	0	0	1	0	0	0	0	0	0	0	0	0	0	0	1	0	0	TRUE	TRUE	0	0	0	0	0	0	0	0	0	0	0	0	0	0	0	0	0	0
660	4717	ingenol mebutate	0	1	0	0	1	0	0	0	0	0	0	0	0	0	0	0	0	0	0	0	0	0	0	0	0	1	0	TRUE	TRUE	1	0	0	0	0	0	0	1	1	1	0	1	0	0	0	0	1	0
661	4729	arimoclomol	0	1	1	0	0	0	0	0	0	0	0	0	0	0	1	0	0	1	0	0	0	0	0	0	0	0	0	TRUE	TRUE	0	0	0	0	0	0	0	0	0	0	0	0	0	0	0	0	0	0
662	4733	duramycin	1	0	0	0	0	0	0	0	1	0	0	0	1	0	0	0	0	0	0	0	0	0	0	0	1	0	0	TRUE	TRUE	0	0	0	0	0	0	1	0	0	0	0	0	1	0	0	0	0	0
663	4738	ularitide	1	0	0	1	0	0	0	1	0	0	0	0	0	0	0	0	0	0	0	0	0	0	0	0	0	0	0	TRUE	TRUE	0	0	0	0	0	0	0	0	0	0	0	0	0	0	0	0	0	0
664	4739	kb2115	0	1	0	0	0	0	0	0	0	0	0	0	0	0	0	0	1	0	0	0	0	0	0	0	0	0	0	TRUE	TRUE	1	0	1	1	1	1	0	0	0	0	1	0	0	1	1	1	0	1
665	4743	indacaterol	0	1	0	0	1	0	0	0	0	0	0	0	0	0	1	0	0	0	0	0	0	0	0	0	1	0	0	TRUE	TRUE	0	0	0	0	0	0	0	0	1	0	1	0	0	0	0	0	0	0
666	4749	tm30338	0	1	0	0	0	0	0	0	0	0	0	0	0	0	0	0	0	0	0	0	0	0	0	0	0	0	0	TRUE	TRUE	0	0	0	0	0	0	0	0	0	0	0	0	0	0	0	0	0	0
667	4778	fenretinide	0	1	1	1	0	0	0	0	1	0	0	0	1	0	0	0	0	0	0	0	0	0	0	0	1	1	0	TRUE	TRUE	1	0	0	0	0	0	0	0	0	0	0	0	1	0	0	0	0	0
668	4805	16-bromoepiandrosterone	0	1	0	0	0	0	0	0	0	0	0	0	0	0	1	1	0	0	0	0	0	0	0	0	0	0	0	TRUE	TRUE	1	0	0	0	0	0	0	1	0	0	1	0	0	0	1	0	0	0
669	4858	topsalysin	1	0	0	0	0	1	0	0	0	0	0	0	0	0	0	0	0	0	0	0	0	0	0	1	0	0	0	TRUE	TRUE	0	0	0	0	0	0	0	0	0	0	0	0	1	0	0	0	0	1
670	4860	gsk716155	1	0	0	1	0	0	0	0	0	0	1	0	0	0	0	0	1	0	0	0	0	0	0	0	0	0	0	TRUE	TRUE	0	0	0	0	0	0	0	0	0	0	0	0	0	0	0	0	0	0
671	4914	crisaborole	0	1	0	0	1	0	0	0	0	0	0	0	0	0	1	0	0	0	0	0	0	0	0	0	0	1	0	TRUE	TRUE	0	0	1	0	1	1	1	0	1	0	1	1	1	1	1	1	1	1
672	4923	beraprost	0	1	1	0	0	0	0	0	0	0	0	0	0	0	0	0	0	0	0	0	0	0	0	0	1	0	1	TRUE	TRUE	0	0	0	0	0	0	1	0	1	0	0	0	0	0	0	0	0	0
673	4932	cobimetinib	0	1	1	0	0	0	0	0	0	0	0	0	0	0	0	0	0	0	0	0	0	0	0	0	0	0	0	TRUE	TRUE	0	1	1	0	0	1	0	0	0	0	1	1	0	1	0	0	0	0
674	4945	plasmin	1	0	0	0	0	0	0	0	0	0	0	0	0	0	0	0	0	0	0	0	0	0	0	0	0	0	1	TRUE	TRUE	0	0	0	0	0	1	0	0	0	0	1	0	0	0	0	0	0	0
675	4946	751689	0	1	0	0	0	0	0	0	0	0	0	0	0	0	0	0	1	1	0	0	0	0	0	1	0	0	0	TRUE	TRUE	1	1	1	0	1	0	1	1	0	0	1	1	0	1	0	0	1	0
676	4949	glatiramer acetate	1	0	0	1	0	0	0	0	0	0	0	0	0	0	1	0	0	1	0	1	0	0	0	0	0	0	0	TRUE	TRUE	0	0	0	0	0	0	0	0	0	0	0	0	0	0	0	0	0	0
677	4954	ecabet	0	1	0	0	0	0	0	0	0	0	0	0	1	0	0	0	0	0	0	0	0	0	0	0	0	0	0	TRUE	TRUE	0	0	0	0	0	0	0	0	0	0	0	0	0	0	0	0	0	0
678	4955	ibudilast	0	1	1	0	1	0	0	0	0	0	0	0	0	0	0	0	0	0	0	1	0	0	0	0	0	0	0	TRUE	TRUE	1	0	1	0	1	1	1	0	1	0	1	1	1	1	1	1	1	1
679	4957	rotigotine	0	1	0	1	0	0	0	0	0	0	0	0	0	0	0	0	0	1	0	1	0	0	1	0	0	0	0	TRUE	TRUE	0	0	0	0	0	0	0	0	0	0	0	1	0	1	0	1	0	0
680	4986	ecallantide	1	0	0	1	0	0	0	0	1	0	0	0	0	0	1	0	0	0	0	0	0	0	0	0	0	1	0	TRUE	TRUE	1	0	0	0	0	0	0	0	0	0	1	0	0	0	0	0	0	0
681	4990	pimavanserin	0	1	1	0	0	0	0	0	0	0	0	0	0	0	0	0	0	0	0	1	0	1	0	0	0	0	0	TRUE	TRUE	0	0	0	0	0	0	0	0	0	0	0	0	0	0	0	1	0	0
682	5005	romiplostim	1	0	0	1	0	0	1	0	0	0	0	0	0	0	1	0	0	0	0	0	0	0	0	0	0	1	1	TRUE	TRUE	1	0	1	0	0	0	0	0	0	0	0	0	1	1	0	0	0	0
683	5019	tak-390mr	0	1	1	0	0	0	0	0	0	0	0	0	1	0	0	0	0	0	0	0	0	0	0	0	0	0	0	TRUE	TRUE	0	0	0	0	0	0	0	0	0	0	0	0	0	0	0	0	0	0
684	5035	acr-16	0	1	1	0	0	0	0	0	1	0	0	0	0	0	0	0	0	0	0	1	0	1	0	0	0	0	0	TRUE	TRUE	0	0	0	0	0	0	0	0	0	0	0	1	0	1	0	1	0	0
685	5056	sr 58611	0	1	0	0	0	0	0	0	0	0	0	0	0	0	0	0	0	0	0	0	0	1	0	0	0	0	0	TRUE	TRUE	0	0	0	0	0	0	0	0	0	0	1	0	0	0	0	0	0	0
686	5067	idn-6556	0	1	1	0	0	0	0	0	0	0	0	0	0	1	1	1	1	0	0	0	0	0	0	0	0	0	0	TRUE	TRUE	1	0	0	0	0	0	1	1	1	1	1	1	1	0	0	0	0	1
687	5074	osi-461	0	1	1	1	0	0	0	0	0	0	0	0	1	0	1	0	0	0	0	0	0	0	0	0	0	0	0	TRUE	TRUE	0	0	0	0	0	0	0	0	1	0	0	1	0	0	0	0	0	0
688	5080	cp-122721	0	1	0	0	0	0	0	0	0	0	0	0	1	0	0	0	0	0	0	0	0	0	0	0	0	0	0	TRUE	TRUE	0	0	0	0	0	0	0	0	0	0	0	0	0	1	0	0	0	0
689	5116	briakinumab	1	0	0	0	0	0	0	0	0	0	0	0	1	0	1	0	0	0	0	0	0	0	0	0	0	1	0	TRUE	TRUE	0	0	1	0	0	1	1	1	1	1	1	1	0	1	0	1	0	1
690	5127	vx-702	0	1	0	0	0	0	0	1	0	0	0	0	0	0	1	0	0	1	0	0	0	0	0	0	0	0	1	TRUE	TRUE	0	0	0	0	0	0	0	0	0	0	0	0	0	0	0	0	0	0
691	5141	mdx-018	1	0	0	1	0	0	0	0	0	0	0	0	0	0	1	0	0	0	0	0	0	0	0	0	0	0	0	TRUE	TRUE	0	0	0	0	0	0	0	0	0	0	0	0	0	0	0	0	0	0
692	5147	t131	0	1	0	0	0	0	0	0	0	0	1	0	0	0	1	0	1	0	0	1	0	0	0	0	0	0	0	TRUE	TRUE	0	0	1	0	1	0	0	1	0	0	1	1	1	1	1	0	1	1
693	5153	trx4	1	0	0	1	0	0	0	0	0	0	1	0	0	0	1	0	1	1	0	0	0	0	0	0	0	0	0	TRUE	TRUE	1	0	0	1	0	0	0	0	1	1	0	0	0	0	0	0	0	0
694	5157	amd-070	0	1	1	0	0	0	0	0	0	0	0	0	0	0	1	1	0	0	0	0	0	0	0	0	0	0	0	TRUE	TRUE	1	0	1	0	0	0	0	0	1	1	0	0	1	0	0	0	1	1
695	5185	apremilast	0	1	1	0	0	0	0	0	0	0	0	1	1	0	1	0	0	1	0	0	0	0	0	1	1	1	1	TRUE	TRUE	0	0	1	0	1	1	1	0	1	0	1	1	1	1	1	1	1	1
696	5186	ustekinumab	1	0	0	1	0	0	0	0	0	0	0	0	1	0	1	0	0	1	0	1	0	0	0	0	0	1	0	TRUE	TRUE	0	0	1	0	0	1	1	1	1	1	1	1	0	1	0	1	0	1
697	5188	bl-1020	0	1	0	0	0	0	0	0	0	0	0	0	0	0	0	0	0	0	0	0	0	1	0	0	0	0	0	TRUE	TRUE	1	1	1	1	1	1	1	0	1	1	0	1	1	1	1	1	0	0
698	5193	gts-21	0	1	1	0	0	0	0	0	0	0	0	0	0	0	0	0	0	0	0	1	0	1	0	0	0	0	0	TRUE	TRUE	0	0	0	0	0	0	0	0	0	0	0	0	0	0	0	0	0	0
699	5198	maxy-g34	1	0	0	0	0	0	1	0	0	0	0	0	0	0	0	0	0	0	0	0	0	0	0	0	0	0	0	TRUE	TRUE	1	0	1	0	0	0	0	1	0	0	0	1	1	0	0	0	0	0
700	5207	rpi-78m	0	1	0	1	0	0	0	0	1	0	1	0	0	0	0	0	1	0	0	1	0	0	0	0	0	0	0	TRUE	TRUE	0	0	0	0	0	0	1	0	1	0	0	0	0	0	0	0	0	0
701	5230	acp-104	0	1	0	0	0	0	0	0	0	0	0	0	0	0	0	0	0	0	0	0	0	1	0	0	0	0	0	TRUE	TRUE	0	0	0	0	0	0	0	0	0	0	0	1	0	1	0	1	0	0
702	5240	thrombomodulin alfa	1	0	0	1	0	0	1	0	0	0	0	0	0	0	0	1	0	0	0	0	0	0	0	0	0	0	1	TRUE	TRUE	1	0	1	0	0	0	0	0	0	0	1	0	0	1	1	0	1	0
703	5262	ns-2359	0	1	1	0	0	0	0	0	0	0	0	0	0	0	0	0	0	0	0	0	0	1	0	0	0	0	0	TRUE	TRUE	0	1	0	0	0	0	1	0	0	0	0	1	0	1	0	1	0	0
704	5277	dp-vpa	0	1	1	0	0	0	0	0	0	0	0	0	0	0	0	0	0	0	0	1	0	1	0	0	0	0	1	TRUE	TRUE	0	0	1	0	0	1	0	0	0	0	0	0	0	1	0	0	0	0
705	5284	parathyroid hormone	1	0	1	1	0	0	0	0	0	0	1	0	0	0	0	0	1	1	0	0	0	0	0	1	0	0	0	TRUE	TRUE	0	1	1	1	1	1	1	0	0	0	1	1	1	1	1	0	1	0
706	5375	chir-258	0	1	1	0	0	0	0	0	1	0	0	0	0	0	0	0	0	0	0	1	0	0	0	0	0	0	1	TRUE	TRUE	1	1	1	1	1	1	1	0	1	1	1	1	1	1	1	1	1	1
707	5378	obeticholic acid	0	1	1	0	0	0	0	0	0	0	1	0	0	1	1	0	1	0	0	0	0	0	0	0	0	0	1	TRUE	TRUE	0	0	0	0	0	0	0	0	0	0	0	0	0	0	0	0	0	0
708	5380	cariprazine	0	1	1	0	0	0	0	0	0	0	0	0	0	0	0	0	0	0	0	0	0	1	0	0	0	0	0	TRUE	TRUE	0	0	0	0	0	0	0	0	0	0	0	1	0	1	1	1	0	0
709	5396	lumateperone	0	1	1	0	0	0	0	0	0	0	0	0	0	0	0	0	0	0	0	1	0	1	0	0	0	0	0	TRUE	TRUE	0	0	0	0	0	0	0	0	0	0	0	1	0	1	0	1	0	0
710	5398	ica-105665	0	1	0	0	0	0	0	0	0	0	0	0	0	0	0	0	0	0	0	1	0	0	0	0	0	0	0	TRUE	TRUE	0	0	1	0	0	1	0	0	0	0	0	1	1	1	0	1	0	0
711	5399	bradanicline	0	1	0	0	0	0	0	0	0	0	0	0	0	0	0	0	0	0	0	1	0	1	0	0	0	0	0	TRUE	TRUE	0	0	0	0	0	0	0	0	0	0	0	0	0	0	0	0	0	0
712	5406	vx-148	0	1	0	0	0	0	0	0	0	0	0	0	0	0	1	0	0	0	0	0	0	0	0	0	0	1	0	TRUE	TRUE	0	0	1	0	0	1	0	0	0	0	1	0	0	1	0	0	0	0
713	5410	sertindole	0	1	0	0	0	0	0	0	0	0	0	0	0	0	0	0	0	0	0	0	0	1	0	0	0	0	0	TRUE	TRUE	0	0	0	0	0	0	0	0	0	0	0	1	0	1	0	1	0	0
714	5413	mianserin	0	1	1	0	0	0	0	0	0	0	0	0	0	0	0	0	0	0	0	0	0	1	0	0	0	0	0	TRUE	TRUE	0	0	0	0	0	0	0	0	0	0	0	0	0	0	0	1	0	0
715	5416	acetylcysteine	0	1	1	1	1	0	0	0	0	1	0	0	1	0	1	0	0	1	0	0	0	1	1	0	1	1	0	TRUE	TRUE	1	1	0	0	0	0	0	0	0	0	1	0	0	0	0	0	0	0
716	5417	rimonabant	0	1	1	0	0	0	0	1	0	0	1	0	0	0	0	0	1	0	0	0	0	1	0	0	0	0	1	TRUE	TRUE	0	0	0	0	0	0	0	0	0	0	0	0	0	0	0	0	0	0
717	5418	canakinumab	1	0	0	1	0	0	0	0	1	0	1	1	0	0	1	0	1	1	0	0	0	0	0	0	1	1	1	TRUE	TRUE	0	0	0	0	0	0	0	0	0	0	0	0	1	0	0	0	0	0
718	5420	ipilimumab	1	0	0	1	0	0	0	0	0	0	0	0	1	0	0	0	0	0	0	0	0	0	0	0	0	0	0	TRUE	TRUE	1	0	1	0	1	1	1	1	1	1	1	1	0	1	0	0	0	0
719	5421	solabegron	0	1	0	0	0	0	0	0	0	0	0	0	0	0	0	0	0	0	0	1	0	0	1	0	0	0	0	TRUE	TRUE	0	0	0	0	0	0	0	0	0	0	1	0	0	0	0	0	0	0
720	5422	pixantrone	0	1	0	1	0	0	0	0	0	0	0	0	0	0	1	0	0	0	0	1	0	0	0	0	0	0	0	TRUE	TRUE	0	0	0	0	0	0	0	0	0	0	0	0	0	0	0	0	0	0
721	5423	icatibant	1	0	0	1	0	0	0	0	1	0	0	0	0	0	1	0	0	0	0	0	0	0	0	0	0	1	0	TRUE	TRUE	0	0	0	0	0	0	0	0	0	0	0	0	0	0	0	0	0	0
722	5424	rufinamide	0	1	1	0	0	0	0	0	0	0	0	0	0	0	0	0	0	0	0	1	0	1	0	0	0	0	0	TRUE	TRUE	0	1	1	0	1	1	1	0	1	0	1	1	1	1	1	1	0	0
723	5425	lasofoxifene	0	1	0	0	0	0	0	0	0	0	0	0	0	0	0	0	1	1	0	0	0	0	0	1	0	0	0	TRUE	TRUE	0	1	0	0	1	0	0	0	0	0	1	1	1	1	0	0	0	1
724	5426	alogliptin	0	1	1	0	0	0	0	1	0	0	1	0	0	0	0	0	1	0	0	0	0	0	0	0	0	0	1	TRUE	TRUE	0	0	0	0	0	0	0	0	1	0	0	1	0	0	0	0	0	0
725	5427	tapentadol	0	1	1	0	0	0	0	0	0	0	1	0	0	0	0	0	1	1	0	1	0	0	0	0	0	0	0	TRUE	TRUE	0	1	0	0	0	0	0	0	0	0	0	1	0	1	0	0	0	0
726	5430	silodosin	0	1	1	0	0	0	0	1	0	0	0	0	0	0	0	1	0	0	0	0	0	0	1	1	0	0	1	TRUE	TRUE	0	0	0	0	0	0	0	0	0	0	0	0	0	0	0	0	0	0
727	5431	prasugrel	0	1	1	0	0	0	1	1	1	0	0	0	0	1	0	0	0	0	0	0	0	0	1	0	0	0	1	TRUE	TRUE	1	0	0	0	0	0	0	0	0	0	0	0	0	0	0	0	0	0
728	5432	eltrombopag	0	1	1	0	0	0	1	0	0	0	0	0	0	1	1	1	0	0	0	0	0	0	0	0	0	1	1	TRUE	TRUE	1	0	1	0	0	0	0	0	0	0	0	0	1	1	0	0	0	0
729	5434	tolvaptan	0	1	1	0	0	0	0	1	0	0	0	0	0	1	0	0	1	0	0	0	0	0	0	0	0	0	0	TRUE	TRUE	0	0	0	0	1	0	1	0	0	0	1	0	0	1	0	1	1	0
730	5436	asenapine	0	1	1	0	0	0	0	0	0	0	0	0	0	0	0	0	0	0	0	0	0	1	0	0	0	0	0	TRUE	TRUE	0	0	0	0	0	0	0	0	0	0	0	1	0	1	0	1	0	0
731	5437	lacosamide	0	1	1	1	0	0	0	0	0	0	1	0	0	0	0	0	1	1	0	1	0	1	0	0	0	0	1	TRUE	TRUE	0	1	1	0	1	1	1	0	1	0	1	1	1	1	1	1	0	0
732	5439	rivaroxaban	0	1	1	0	0	0	1	1	0	0	0	0	0	0	0	0	0	0	0	1	0	0	0	0	1	0	1	TRUE	TRUE	1	0	1	0	0	0	0	0	0	0	0	0	0	0	0	0	0	0
733	5440	avanafil	0	1	1	0	0	0	0	0	0	0	0	0	0	0	0	0	0	0	0	0	0	1	0	1	0	0	0	TRUE	TRUE	0	0	0	0	0	0	0	0	1	0	0	1	0	0	0	0	0	0
734	5441	eflornithine	0	1	1	0	1	0	0	0	0	0	0	0	0	0	0	1	0	0	0	0	0	0	0	0	0	0	0	TRUE	TRUE	0	0	0	0	0	0	1	0	0	0	0	0	1	0	0	0	0	0
735	5444	droxidopa	0	1	1	0	0	0	0	0	0	0	0	0	0	0	0	0	0	1	0	1	0	0	0	0	0	0	1	TRUE	TRUE	1	0	0	0	0	1	0	0	1	1	1	0	0	1	1	1	0	0
736	5446	udenafil	0	1	1	0	0	0	0	0	0	0	0	0	1	0	0	0	0	0	0	0	0	1	1	1	0	0	1	TRUE	TRUE	0	0	0	0	0	0	0	0	1	0	0	1	0	0	0	0	0	0
737	5447	sitaxentan	0	1	1	0	0	0	0	1	0	0	0	0	0	0	0	0	0	0	0	1	0	0	1	0	1	0	1	TRUE	TRUE	0	1	1	1	0	1	1	0	0	0	0	1	0	1	0	0	1	0
738	5448	sulodexide	0	1	1	1	0	0	0	0	0	0	0	0	0	0	0	0	0	0	0	0	0	0	1	0	0	0	1	TRUE	TRUE	1	1	1	0	0	0	0	1	1	0	1	1	0	0	0	0	0	0
739	5449	tocilizumab	1	0	0	1	0	0	0	0	0	0	0	1	0	0	1	0	0	1	0	1	0	0	0	0	0	1	1	TRUE	TRUE	1	0	1	0	1	0	1	0	1	0	1	0	1	1	0	1	0	0
740	5450	alvimopan	0	1	1	0	0	0	0	0	0	0	0	0	1	0	0	0	0	0	0	0	0	0	0	0	0	0	0	TRUE	TRUE	0	0	0	0	0	0	0	0	0	0	0	0	0	0	0	0	0	0
741	5451	levocetirizine	0	1	1	0	0	0	0	0	0	0	0	0	0	0	1	0	0	0	0	0	0	0	0	0	1	1	0	TRUE	TRUE	0	0	0	0	0	0	1	0	0	0	0	0	0	0	0	0	0	0
742	5452	ziconotide	1	0	0	1	0	0	0	0	0	0	0	0	0	0	0	0	0	0	0	0	0	0	0	0	0	0	0	TRUE	TRUE	0	1	0	0	0	0	0	0	0	0	0	1	0	1	0	1	0	0
743	5453	temsirolimus	0	1	0	1	0	0	0	0	0	0	0	0	0	0	1	0	0	0	0	1	0	0	0	0	0	0	0	TRUE	TRUE	0	1	1	0	1	1	1	0	1	0	1	1	1	1	1	1	1	1
744	5454	amisulpride	0	1	1	1	0	0	0	0	0	0	0	0	0	0	0	0	0	0	0	0	0	1	0	0	0	0	0	TRUE	TRUE	0	0	0	0	0	0	0	0	0	0	0	1	0	1	0	1	0	0
745	5456	dapagliflozin	0	1	1	0	0	0	0	1	0	0	1	0	0	0	1	0	1	0	0	0	0	0	0	0	0	0	1	TRUE	TRUE	0	0	0	0	0	0	0	0	0	0	0	0	0	0	0	0	1	0
746	5458	saxagliptin	0	1	1	0	0	0	0	1	0	0	1	0	0	0	0	0	1	0	0	1	0	0	1	0	0	0	1	TRUE	TRUE	0	0	0	0	0	0	0	0	1	0	0	1	0	0	0	0	0	0
747	5460	rilonacept	1	0	0	1	0	0	0	0	1	0	0	0	0	0	1	1	1	1	0	0	0	0	0	0	1	1	0	TRUE	TRUE	1	0	0	0	0	0	1	0	1	0	0	0	1	0	0	0	0	0
748	5461	bazedoxifene	0	1	0	0	0	0	0	0	0	0	0	0	0	0	0	0	1	1	0	0	0	0	0	1	0	0	0	TRUE	TRUE	0	1	0	0	1	0	0	0	0	0	1	1	1	1	0	0	0	1
749	5463	ambrisentan	0	1	1	0	0	0	0	0	0	0	0	0	0	0	1	0	0	0	0	0	0	0	0	0	1	0	1	TRUE	TRUE	0	1	1	1	0	1	1	0	0	0	1	1	0	1	1	0	1	0
750	5464	c1 esterase inhibitor (human)	1	0	0	1	0	0	0	0	1	0	0	0	0	0	1	0	0	0	0	0	0	0	0	0	0	1	0	TRUE	TRUE	1	1	1	0	1	0	0	1	1	1	1	1	0	0	0	0	1	0
751	5465	doxercalciferol	0	1	1	1	1	0	0	0	0	0	1	0	0	0	0	0	0	0	0	0	0	0	1	0	0	0	0	TRUE	TRUE	0	0	1	0	0	0	0	0	0	0	1	1	0	0	0	0	0	1
752	5467	armodafinil	0	1	1	0	0	0	0	0	0	0	0	0	0	0	0	0	0	1	0	1	0	1	0	0	1	0	0	TRUE	TRUE	0	0	0	0	0	0	1	0	0	0	0	1	0	1	0	1	0	0
753	5472	cangrelor	0	1	0	1	0	0	0	1	0	0	0	0	0	0	0	0	0	0	0	0	0	0	0	0	0	0	1	TRUE	TRUE	1	0	0	0	0	0	0	0	0	0	0	0	0	0	0	0	0	0
754	5474	prucalopride	0	1	0	0	0	0	0	0	0	0	0	0	1	0	0	0	0	0	0	0	0	0	0	0	0	0	0	TRUE	TRUE	0	0	0	0	0	0	0	0	0	0	0	0	0	0	0	0	0	0
755	5476	gaboxadol	0	1	1	0	0	0	0	0	0	0	0	0	0	0	0	0	0	0	0	1	0	1	0	0	0	0	0	TRUE	TRUE	0	0	0	0	0	0	0	0	0	0	0	0	0	1	0	0	0	0
756	5477	adipiplon	0	1	0	0	0	0	0	0	0	0	0	0	0	0	0	0	0	0	0	0	0	0	0	0	0	0	0	TRUE	TRUE	0	0	0	0	0	1	0	1	0	0	0	0	0	1	0	1	0	0
757	5479	pazopanib	0	1	1	0	0	0	0	0	0	0	0	1	0	0	0	0	0	0	0	0	0	0	0	0	0	0	0	TRUE	TRUE	1	1	1	1	1	1	1	1	1	1	1	1	1	1	1	1	1	1
758	5481	agomelatine	0	1	1	0	0	0	0	0	0	0	0	0	0	0	0	0	0	0	0	0	0	1	0	0	0	0	0	TRUE	TRUE	0	0	0	0	1	0	0	0	0	0	1	0	0	0	1	0	0	0
759	5482	panobinostat	0	1	1	0	0	0	0	0	0	0	0	0	0	0	1	0	0	0	0	0	0	0	0	0	0	0	0	TRUE	TRUE	0	1	1	1	1	1	1	0	0	0	1	1	0	1	1	1	1	1
760	5483	apixaban	0	1	1	0	0	0	0	1	0	0	0	0	0	0	0	0	0	0	0	1	0	0	0	0	1	0	1	TRUE	TRUE	1	0	1	0	0	0	0	0	0	0	0	0	0	0	0	0	0	0
761	5484	mepolizumab	1	0	0	1	0	0	1	0	0	0	0	0	0	0	1	0	0	0	0	0	0	0	0	0	1	0	0	TRUE	TRUE	0	0	0	0	0	0	0	0	0	0	0	0	0	0	0	0	0	0
762	5485	bosutinib	0	1	1	0	0	0	0	0	0	0	0	0	0	0	0	0	0	0	0	0	0	0	0	0	0	0	0	TRUE	TRUE	1	1	0	0	0	0	0	0	1	0	1	1	1	0	0	0	0	0
763	5487	axitinib	0	1	1	0	0	0	0	0	0	0	0	0	0	0	0	0	0	0	0	0	0	0	0	0	0	0	0	TRUE	TRUE	1	0	1	0	0	1	1	0	1	0	1	1	1	1	0	1	0	1
764	5489	dalfampridine	0	1	1	0	0	0	0	0	0	0	0	1	0	0	1	0	0	0	0	1	0	0	1	0	0	0	1	TRUE	TRUE	1	1	1	1	1	1	1	1	1	0	1	1	1	1	1	1	1	1
765	5490	denosumab	1	0	0	1	0	0	0	0	0	0	1	0	0	0	1	0	1	1	0	0	0	0	1	1	0	0	0	TRUE	TRUE	1	0	1	0	0	1	1	1	0	1	1	1	0	1	1	0	0	0
766	5491	ofatumumab	1	0	1	1	0	0	0	0	0	0	0	0	0	0	1	0	0	1	0	1	0	0	0	0	0	0	0	TRUE	TRUE	0	0	1	0	0	0	0	0	1	1	0	0	0	0	0	0	0	0
767	5492	safinamide	0	1	1	0	0	0	0	0	0	0	0	0	0	0	0	0	0	0	0	1	0	0	0	0	0	0	0	TRUE	TRUE	0	0	0	0	0	0	1	0	0	0	0	1	0	1	0	1	0	0
768	5493	liraglutide	1	0	0	1	0	0	0	1	0	0	1	0	0	1	1	0	1	0	0	1	0	1	1	0	1	1	1	TRUE	TRUE	0	0	0	0	0	0	0	0	0	0	0	0	0	0	0	0	0	0
769	5494	pasireotide	1	0	0	1	0	0	0	0	0	0	1	0	1	0	0	0	1	1	0	0	0	0	0	0	0	0	1	TRUE	TRUE	0	0	0	0	0	0	0	0	0	0	0	0	0	0	0	0	0	0
770	5495	golimumab	1	0	0	1	0	0	0	0	0	0	0	1	1	0	1	0	0	1	0	0	0	0	0	0	0	1	0	TRUE	TRUE	0	0	0	0	0	0	0	0	1	0	0	0	0	1	0	0	0	0
771	5497	vilazodone	0	1	1	0	0	0	0	0	0	0	0	0	0	0	0	0	0	0	0	0	0	1	0	0	0	0	0	TRUE	TRUE	0	0	0	0	0	0	0	0	0	0	0	0	0	0	1	1	0	0
772	5503	aprotinin	0	1	0	1	0	0	0	0	0	0	0	0	0	0	0	0	0	0	0	0	0	0	0	0	0	0	1	TRUE	TRUE	1	0	0	0	0	1	0	0	0	0	1	0	0	0	0	0	0	0
773	5506	dabigatran etexilate	0	1	1	0	0	0	0	1	0	0	0	0	1	0	0	0	0	0	0	1	0	0	1	0	1	0	1	TRUE	TRUE	1	0	1	0	0	0	0	0	0	0	1	0	0	1	1	0	0	0
774	5509	betahistine	0	1	1	0	1	0	0	0	0	0	0	0	0	0	0	0	1	0	0	0	0	0	0	0	0	0	0	TRUE	TRUE	0	0	0	0	0	0	0	0	0	0	0	0	0	0	0	0	0	0
775	5511	desvenlafaxine	0	1	1	0	0	0	0	0	0	0	0	0	0	0	0	0	0	1	0	1	0	1	0	1	0	0	1	TRUE	TRUE	0	1	0	0	0	0	0	0	0	0	0	1	0	1	0	1	0	0
776	5512	fesoterodine	0	1	1	0	0	0	0	0	0	0	0	0	1	0	0	0	0	1	0	1	0	1	1	0	0	0	0	TRUE	TRUE	0	1	1	0	0	0	0	0	0	0	0	0	1	1	0	0	1	0
777	5522	nilvadipine	0	1	1	0	0	0	0	0	0	0	0	0	0	0	0	0	0	0	0	1	0	1	0	0	0	0	1	TRUE	TRUE	1	1	1	0	0	0	1	0	0	0	0	1	0	1	0	1	0	0
778	5526	fospropofol	0	1	0	1	0	0	0	0	0	0	0	0	0	0	0	0	0	0	0	1	0	0	0	0	0	0	0	TRUE	TRUE	0	0	0	0	0	1	0	1	0	0	0	0	0	1	0	1	0	0
779	5529	buserelin	0	1	0	1	1	0	0	0	0	0	0	0	0	0	0	0	0	0	0	0	0	0	0	1	0	0	0	TRUE	TRUE	0	0	1	0	1	0	0	0	0	0	0	0	0	0	0	0	1	1
780	5532	lornoxicam	0	1	1	0	0	0	0	0	0	0	0	0	0	0	1	0	0	1	0	1	0	0	0	0	0	0	1	TRUE	TRUE	0	0	0	0	0	0	0	0	0	0	0	0	0	0	0	0	0	0
781	5542	aceclofenac	0	1	1	0	0	0	0	0	0	0	0	0	0	0	0	0	0	1	0	0	0	0	0	0	0	0	0	TRUE	TRUE	0	0	0	0	0	0	0	0	0	0	0	0	0	0	0	0	0	0
782	5546	ambroxol	0	1	1	0	0	0	0	0	0	0	0	0	0	0	0	0	0	1	0	0	0	0	0	0	0	0	0	TRUE	TRUE	1	1	1	1	0	1	1	1	0	0	1	1	0	1	1	1	1	0
783	5567	cabazitaxel	0	1	0	1	0	0	0	0	0	0	0	0	0	0	0	0	0	0	0	0	0	0	0	0	0	0	0	TRUE	TRUE	1	0	1	1	0	1	1	0	0	0	1	1	1	1	0	1	0	0
784	5569	capsaicin	0	1	0	0	1	0	0	0	0	0	0	0	0	0	0	0	0	0	0	1	0	0	0	0	0	0	1	TRUE	TRUE	0	0	0	0	0	0	0	0	0	0	0	0	0	0	0	0	0	0
785	5574	ganirelix	0	1	0	1	0	0	0	0	0	0	0	0	0	0	0	0	0	0	0	0	0	0	0	1	0	0	0	TRUE	TRUE	0	0	1	0	1	0	0	0	0	0	0	0	0	0	0	0	1	1
786	5577	histrelin	1	0	0	1	0	0	0	0	0	0	1	0	0	0	0	0	0	0	0	0	0	0	0	1	0	0	0	TRUE	TRUE	0	0	1	0	1	0	0	0	0	0	0	0	0	0	0	0	1	1
787	5579	lanreotide	1	0	0	1	0	0	0	0	0	0	1	0	1	0	0	0	1	1	0	0	0	0	0	0	0	0	1	TRUE	TRUE	0	0	0	0	0	0	0	0	0	0	0	0	0	0	0	0	0	0
788	5586	methylnaltrexone	0	1	0	1	0	0	0	0	0	0	0	0	1	0	0	0	0	0	0	0	0	0	0	0	0	0	0	TRUE	TRUE	0	0	0	0	0	0	0	0	0	0	0	0	0	0	0	0	0	0
789	5587	nepafenac	0	1	0	0	1	0	0	0	0	0	0	0	0	0	1	0	0	0	0	0	0	0	0	0	0	0	0	TRUE	TRUE	0	0	0	0	0	0	0	0	0	0	0	0	0	0	0	0	0	0
790	5590	plerixafor	0	1	0	1	0	0	0	0	0	0	0	0	0	0	1	1	0	0	0	0	0	0	0	0	0	0	0	TRUE	TRUE	1	0	1	0	0	0	0	0	1	1	0	0	1	0	0	0	1	1
791	5596	raltegravir	0	1	1	1	0	0	0	0	0	0	0	0	0	0	1	1	0	0	0	0	0	0	0	0	0	0	0	TRUE	TRUE	0	1	0	0	0	0	0	0	0	0	0	0	0	1	1	0	0	0
792	5601	triptorelin	0	1	0	1	0	0	0	0	0	0	0	0	0	0	0	0	0	0	0	0	0	0	0	1	0	0	0	TRUE	TRUE	0	0	1	0	1	0	0	0	0	0	0	0	0	0	0	0	1	1
793	5602	unoprostone	0	1	0	0	1	0	0	0	1	0	0	1	0	0	0	0	0	0	0	0	0	0	0	0	0	0	0	TRUE	TRUE	0	0	1	0	0	0	0	0	0	0	1	1	0	1	1	0	1	1
794	6374	tranilast	0	1	1	0	1	0	0	0	0	0	0	0	0	0	1	0	0	0	0	0	0	0	0	0	1	1	0	TRUE	TRUE	0	0	1	0	0	0	1	0	0	0	0	1	0	0	0	0	0	0
795	7169	parecoxib	0	1	0	1	0	0	0	0	0	0	0	0	0	0	0	0	0	0	0	0	0	0	0	0	0	0	0	TRUE	TRUE	0	0	0	0	0	0	0	0	0	0	0	0	0	0	0	0	0	0
796	7528	triflusal	0	1	1	0	0	0	0	0	0	0	0	0	0	0	0	0	0	0	0	1	0	0	0	0	0	0	1	TRUE	TRUE	1	0	1	0	1	1	1	0	1	1	1	1	1	1	1	1	1	1
797	7529	lurasidone	0	1	1	0	0	0	0	0	0	0	0	0	0	0	0	0	0	0	0	1	0	1	0	0	0	0	0	TRUE	TRUE	0	0	0	0	0	0	0	0	0	0	0	1	0	1	1	1	0	0
798	7530	ticagrelor	0	1	1	0	0	0	0	1	0	0	0	0	0	0	0	0	0	0	0	1	0	0	0	0	0	0	1	TRUE	TRUE	1	0	0	0	0	0	0	0	0	0	0	0	0	0	0	0	0	0
799	7531	hyaluronic acid	0	1	0	1	1	0	0	0	0	0	0	1	0	0	1	0	1	1	0	0	0	0	1	0	0	0	0	TRUE	TRUE	0	0	0	0	0	0	0	0	1	0	0	0	1	0	0	0	0	1
800	7532	tafluprost	0	1	0	0	1	0	0	0	0	0	0	1	0	0	0	0	0	0	0	0	0	0	0	0	0	0	0	TRUE	TRUE	0	0	0	0	0	0	1	0	1	0	1	0	0	0	0	0	0	0
801	7533	ivacaftor	0	1	1	0	0	0	0	0	1	0	0	0	1	0	0	0	0	0	0	0	0	0	0	0	1	0	0	TRUE	TRUE	0	0	1	0	0	0	1	0	0	0	1	0	0	0	0	0	0	1
802	7534	azilsartan medoxomil	0	1	1	0	0	0	0	0	0	0	0	0	0	0	0	0	0	0	0	0	0	0	0	0	0	0	1	TRUE	TRUE	0	0	0	0	1	0	0	0	0	0	1	0	0	0	0	0	1	0
803	7538	lomitapide	0	1	1	0	0	0	0	0	1	0	0	0	0	0	0	0	1	0	0	0	0	0	0	0	0	0	0	TRUE	TRUE	0	0	1	0	0	0	0	0	0	0	1	0	0	0	0	0	0	0
804	7539	vismodegib	0	1	1	0	0	0	0	0	1	0	0	1	0	0	0	0	0	0	0	1	0	0	0	0	0	1	0	TRUE	TRUE	0	0	0	0	0	0	0	0	0	0	0	0	0	0	0	0	0	0
805	7553	pitavastatin	0	1	1	0	0	0	0	1	1	0	1	0	0	0	0	0	1	0	0	0	0	0	0	0	0	0	1	TRUE	TRUE	0	0	0	0	0	0	0	0	0	0	0	0	0	0	0	0	0	0
806	7557	ulipristal	0	1	1	0	0	0	0	0	0	0	0	0	0	0	0	0	0	0	0	0	0	0	0	1	0	0	1	TRUE	TRUE	0	1	0	0	1	0	0	0	0	0	1	1	0	1	0	1	0	1
807	7558	fingolimod	0	1	1	0	0	0	0	0	0	0	0	0	0	0	1	0	0	1	0	1	0	0	1	0	0	0	1	TRUE	TRUE	0	0	0	0	0	0	0	0	1	0	0	0	0	1	0	0	0	0
808	7559	tesamorelin	1	0	1	1	0	0	0	0	0	0	0	0	0	0	1	1	1	0	0	0	0	0	0	0	0	1	0	TRUE	TRUE	0	0	0	0	1	0	0	0	0	0	0	1	0	0	0	0	0	0
809	7562	gabapentin enacarbil	0	1	1	0	0	0	0	0	0	0	0	0	0	0	0	1	0	1	0	1	0	1	1	0	0	0	1	TRUE	TRUE	0	0	0	0	0	0	0	0	0	0	0	0	0	0	0	0	0	0
810	7566	ruxolitinib	0	1	1	0	1	0	1	0	1	0	0	0	0	0	1	0	0	1	0	0	0	0	0	0	0	0	0	TRUE	TRUE	1	0	1	0	0	0	1	1	1	1	0	1	1	1	0	0	0	0
811	7568	belimumab	1	0	0	1	0	0	0	0	0	0	0	1	1	0	1	0	0	1	0	0	0	0	0	0	0	1	0	TRUE	TRUE	0	0	0	0	0	0	0	0	0	0	0	0	0	0	0	0	0	0
812	7569	teriflunomide	0	1	1	0	0	0	0	0	0	0	0	0	0	0	1	0	0	0	0	1	0	0	0	0	0	0	0	TRUE	TRUE	0	0	1	1	1	1	1	0	0	0	1	1	0	0	1	1	1	1
813	7571	linagliptin	0	1	1	0	0	0	0	0	0	0	1	0	0	0	0	0	1	0	0	0	0	0	1	0	0	0	0	TRUE	TRUE	0	0	0	0	0	0	0	0	1	0	0	1	0	0	0	0	0	0
814	7572	perampanel	0	1	1	0	0	0	0	0	0	0	0	0	0	0	0	0	0	0	0	1	0	0	0	0	0	0	0	TRUE	TRUE	0	1	1	0	1	1	0	0	1	0	1	1	0	1	0	1	0	0
815	7574	aflibercept	1	0	0	1	0	1	0	0	0	0	1	1	0	0	0	1	1	0	0	0	0	0	0	0	0	0	1	TRUE	TRUE	0	0	0	0	0	1	1	0	1	0	1	0	0	0	0	0	0	0
816	7576	ocriplasmin	1	0	0	1	0	1	0	0	0	0	0	1	0	0	0	0	0	0	0	1	0	0	0	0	0	0	1	TRUE	TRUE	1	1	1	1	1	1	1	1	1	1	1	1	1	1	1	1	1	1
817	7577	carfilzomib	0	1	0	1	0	0	0	0	0	0	0	0	0	0	1	0	0	0	0	0	0	0	0	0	0	0	0	TRUE	TRUE	1	0	1	0	0	0	0	0	1	0	1	0	0	0	0	0	0	0
818	7578	linaclotide	1	0	1	0	0	0	0	0	0	0	0	0	1	0	0	0	0	0	0	0	0	1	0	0	0	0	0	TRUE	TRUE	0	0	0	0	0	0	1	0	0	0	1	0	0	0	1	0	0	0
819	7579	mirabegron	0	1	1	0	0	0	0	0	0	0	1	1	0	0	0	0	1	0	0	1	0	0	1	0	0	0	0	TRUE	TRUE	0	0	0	0	0	0	0	0	0	0	1	0	0	0	0	0	0	0
820	7580	peginesatide	1	0	0	1	0	0	1	0	1	0	0	0	0	0	0	0	0	0	0	0	0	0	0	0	0	0	0	TRUE	TRUE	0	0	0	0	0	0	0	0	0	0	0	0	0	0	0	0	0	0
821	7581	tofacitinib	0	1	1	0	0	0	0	0	0	0	0	0	1	0	1	0	0	1	0	0	0	1	1	1	1	1	0	TRUE	TRUE	1	0	1	0	1	0	1	1	1	1	1	1	1	1	0	0	0	0
822	7582	regorafenib	0	1	1	0	0	0	0	0	0	0	0	1	0	0	0	0	0	0	0	0	0	0	0	0	0	0	0	TRUE	TRUE	1	1	1	1	1	1	1	1	1	1	1	1	1	1	1	1	1	1
823	7583	aclidinium	0	1	0	0	1	0	0	0	0	0	0	0	0	0	0	0	0	0	0	0	0	0	0	0	1	0	0	TRUE	TRUE	0	1	1	0	0	0	0	0	0	0	0	0	1	1	0	0	1	0
824	7586	teduglutide	1	0	0	0	0	0	0	0	0	0	0	0	1	0	1	0	0	0	0	0	0	0	0	0	0	0	0	TRUE	TRUE	0	0	0	0	0	0	0	0	0	0	0	0	0	0	0	0	0	0
825	7587	ponatinib	0	1	1	0	0	0	0	0	0	0	0	0	0	1	0	0	0	0	0	0	0	0	0	0	0	0	0	TRUE	TRUE	1	1	1	1	1	1	1	1	1	1	1	1	1	1	1	1	1	1
826	7588	raxibacumab	1	0	0	1	0	0	0	0	0	0	0	0	0	0	0	0	0	0	0	0	0	0	0	0	0	0	0	TRUE	TRUE	0	0	1	0	1	1	1	0	1	0	1	1	0	1	0	0	1	0
827	7590	certolizumab pegol	1	0	1	1	0	0	0	0	0	0	0	0	1	0	1	0	0	1	0	0	0	0	0	0	0	1	0	TRUE	TRUE	0	0	0	0	0	0	0	0	1	0	0	0	0	1	0	0	0	0
828	7592	fluticasone furoate	0	1	0	0	1	0	0	0	0	0	0	1	0	0	1	1	0	0	0	0	0	0	0	0	1	0	0	TRUE	TRUE	0	0	0	0	1	0	0	0	0	0	1	1	0	1	0	1	0	1
829	7593	canagliflozin	0	1	1	0	0	0	0	1	0	0	1	0	0	0	1	0	1	0	0	0	0	0	1	0	0	0	1	TRUE	TRUE	0	0	0	0	0	0	0	0	0	0	0	0	0	0	0	0	1	0
830	7594	dimethyl fumarate	0	1	1	0	0	0	0	0	0	0	0	0	0	0	1	0	0	1	0	1	0	0	0	0	0	1	0	TRUE	TRUE	0	0	0	0	0	0	0	0	0	0	0	0	0	0	0	0	0	0
831	7596	pomalidomide	0	1	1	0	0	0	1	0	1	0	0	0	0	0	1	0	0	1	0	0	0	0	0	0	1	1	0	TRUE	TRUE	0	1	0	0	0	0	0	0	1	0	0	0	0	1	0	1	0	0
832	7600	aleglitazar	0	1	0	0	0	0	0	1	0	0	1	0	0	0	0	0	1	0	0	0	0	0	0	0	0	0	1	TRUE	TRUE	0	0	1	0	1	0	0	1	0	0	1	1	1	1	1	0	1	1
833	7603	levomilnacipran	0	1	1	0	0	0	0	0	0	0	0	0	0	0	0	0	0	0	0	0	0	1	0	0	0	0	0	TRUE	TRUE	0	1	0	0	0	0	0	0	0	0	0	1	0	1	0	1	0	0
834	7604	perospirone	0	1	1	0	0	0	0	0	0	0	0	0	0	0	0	0	0	0	0	0	0	1	0	0	0	0	0	TRUE	TRUE	0	0	0	0	0	0	0	0	0	0	0	1	0	1	0	1	0	0
835	7610	mk-8931	0	1	1	0	0	0	0	0	0	0	0	0	0	0	0	0	0	0	0	1	0	1	0	0	0	0	0	TRUE	TRUE	0	0	0	0	0	0	0	0	0	0	0	0	0	0	0	0	0	0
836	7612	riociguat	0	1	1	0	0	0	0	0	0	0	0	0	0	0	0	0	0	0	0	0	0	0	0	0	1	0	1	TRUE	TRUE	0	1	0	0	0	0	1	0	0	0	0	0	0	1	0	1	0	1
837	7613	macitentan	0	1	1	0	0	0	0	1	1	0	0	0	0	0	1	0	0	0	0	0	0	0	0	0	1	0	1	TRUE	TRUE	0	1	1	1	0	1	1	0	0	0	1	1	0	1	1	0	1	0
838	7616	obinutuzumab	1	0	0	1	0	0	0	0	0	0	0	0	0	0	0	0	0	0	0	0	0	0	1	0	0	0	0	TRUE	TRUE	0	0	1	0	0	0	0	0	1	1	0	0	0	0	0	0	0	0
839	7698	aliskiren	0	1	1	0	0	0	0	1	0	0	1	0	0	0	1	0	1	0	0	0	0	0	1	0	0	0	1	TRUE	TRUE	1	0	1	0	0	0	0	0	0	0	1	0	0	0	0	0	1	0
840	7701	secukinumab	1	0	0	1	0	0	0	0	0	0	0	0	1	0	1	0	0	1	0	1	0	0	0	0	0	1	0	TRUE	TRUE	0	0	0	0	0	0	0	0	0	0	0	0	0	0	0	0	0	0
841	7702	vorapaxar	0	1	1	0	0	0	0	1	0	0	0	0	0	0	0	0	0	0	0	1	0	0	0	0	0	0	1	TRUE	TRUE	0	0	0	0	0	0	0	0	0	0	0	0	0	0	0	0	0	0
842	7704	vedolizumab	1	0	0	1	0	0	0	0	0	0	0	0	1	0	1	0	0	0	0	0	0	0	0	0	0	0	0	TRUE	TRUE	1	0	0	0	0	0	0	0	0	0	0	0	1	0	0	0	0	0
843	7705	suvorexant	0	1	1	0	0	0	0	0	0	0	0	0	0	0	0	0	0	0	0	1	0	1	0	0	1	0	0	TRUE	TRUE	0	0	0	0	0	0	0	0	0	0	0	0	0	0	0	0	0	0
844	7706	nivolumab	1	0	0	1	0	0	0	0	0	0	0	0	0	0	1	1	0	0	0	1	0	0	0	0	0	0	0	TRUE	TRUE	0	0	0	0	0	1	0	0	0	0	0	1	0	1	0	1	1	0
845	7709	empagliflozin	0	1	1	0	0	0	0	1	0	0	1	0	0	0	1	0	1	0	0	0	0	0	1	0	0	0	1	TRUE	TRUE	0	0	0	0	0	0	0	0	0	0	0	0	0	0	0	0	1	0
846	7710	eliglustat	0	1	1	0	0	0	0	0	1	0	0	0	0	0	0	0	1	0	0	1	0	0	0	0	0	0	0	TRUE	TRUE	0	0	0	0	0	0	0	0	0	0	0	0	0	0	0	0	0	0
847	7713	dulaglutide	1	0	0	1	0	0	0	0	0	0	1	0	0	0	0	0	1	0	0	0	0	0	0	0	0	0	0	TRUE	TRUE	0	0	0	0	0	0	0	0	0	0	0	0	0	0	0	0	0	0
848	7714	metreleptin	1	0	0	1	0	0	0	1	0	0	1	0	0	0	0	0	1	0	0	0	0	0	0	0	0	1	1	TRUE	TRUE	1	0	0	0	1	0	1	0	0	0	1	0	0	1	0	1	0	1
849	7715	finafloxacin	0	1	1	1	0	0	0	0	0	0	0	0	0	0	0	1	0	0	0	0	0	0	1	0	0	0	0	TRUE	TRUE	0	0	0	0	0	0	0	0	0	0	0	0	0	0	0	0	0	0
850	7717	naloxegol	0	1	0	0	0	0	0	0	0	0	0	0	1	0	0	0	0	0	0	0	0	0	0	0	0	0	0	TRUE	TRUE	0	0	0	0	0	0	0	0	0	0	0	0	0	0	0	0	0	0
851	7719	elosulfase alfa	1	0	0	1	0	0	0	0	1	0	0	0	0	0	0	0	1	0	0	0	0	0	0	0	0	0	0	TRUE	TRUE	0	1	1	1	0	1	1	1	0	1	1	1	0	0	0	0	1	1
852	7721	ibrutinib	0	1	1	1	0	0	0	0	0	0	0	0	0	0	1	0	0	0	0	0	0	0	0	0	0	0	0	TRUE	TRUE	0	0	1	1	1	1	1	1	1	1	0	1	0	1	0	0	1	1
853	7722	idelalisib	0	1	1	0	0	0	0	0	0	0	0	0	0	0	0	0	0	0	0	0	0	0	0	0	0	0	0	TRUE	TRUE	1	0	1	0	0	0	0	0	1	1	0	0	0	0	0	0	0	0
854	7725	ceritinib	0	1	1	0	0	0	0	0	0	0	0	0	0	0	0	0	0	0	0	0	0	0	0	0	0	0	0	TRUE	TRUE	0	0	0	0	0	0	0	0	0	0	0	0	0	0	0	0	0	0
855	7728	vortioxetine	0	1	1	0	0	0	0	0	0	0	0	0	0	0	0	0	1	0	0	0	0	1	0	1	0	0	0	TRUE	TRUE	0	0	0	0	0	0	0	0	1	0	0	0	0	1	1	1	1	0
856	7729	trimetazidine	0	1	1	0	0	0	0	1	0	0	0	0	0	0	0	0	0	0	0	0	0	0	0	0	0	0	1	TRUE	TRUE	0	0	0	0	0	0	0	0	0	0	0	0	0	0	0	0	0	0
857	7730	tibolone	0	1	1	0	0	0	0	0	0	0	1	0	0	0	0	0	1	1	0	0	0	0	0	1	0	0	0	TRUE	TRUE	0	1	1	0	1	0	1	0	0	0	1	1	1	1	0	1	1	1
858	7731	tasimelteon	0	1	1	0	0	0	0	0	0	0	0	0	0	0	0	0	0	0	0	1	0	1	0	0	0	0	0	TRUE	TRUE	0	0	0	0	1	0	0	0	0	0	1	0	0	0	1	0	0	0
859	7734	edoxaban	0	1	1	0	0	0	0	1	0	0	0	0	0	0	0	0	0	0	0	1	0	0	0	0	1	0	1	TRUE	TRUE	1	0	1	0	0	0	0	0	0	0	0	0	0	0	0	0	0	0
860	7735	umeclidinium	0	1	0	0	1	0	0	0	0	0	0	0	0	0	0	0	0	0	0	0	0	0	0	0	1	0	0	TRUE	TRUE	0	1	1	0	0	0	0	0	0	0	0	0	1	1	0	0	1	0
861	7738	nintedanib	0	1	1	0	0	0	0	0	0	0	0	0	0	0	1	0	0	0	0	0	0	0	0	0	1	0	0	TRUE	TRUE	1	1	1	1	1	1	1	1	1	1	1	1	1	1	1	1	1	1
862	7739	olodaterol	0	1	0	0	0	0	0	0	0	0	0	0	0	0	0	0	0	0	0	0	0	0	0	0	1	0	0	TRUE	TRUE	0	0	0	0	0	0	0	0	1	0	1	0	0	0	0	0	0	0
863	7741	vilanterol	0	1	0	0	0	0	0	0	0	0	0	0	0	0	1	0	0	0	0	0	0	0	0	0	1	0	0	TRUE	TRUE	0	0	0	0	0	0	0	0	1	0	1	0	0	0	0	0	0	0
864	7742	ivabradine	0	1	1	0	0	0	0	1	0	0	0	0	0	0	0	0	0	0	0	0	0	0	0	0	0	0	1	TRUE	TRUE	0	1	0	0	0	0	1	0	1	0	0	1	0	1	0	1	0	0
865	7748	trimebutine	0	1	1	1	0	0	0	0	0	0	0	0	1	0	0	0	0	0	0	0	0	1	0	0	0	0	0	TRUE	TRUE	0	1	1	0	0	0	0	0	0	0	0	0	1	1	0	0	1	0
866	7758	somatostatin	1	0	0	0	0	0	0	0	0	0	0	0	1	0	0	0	0	0	0	0	0	0	0	0	0	0	0	TRUE	TRUE	0	0	1	0	1	0	0	0	0	0	1	1	0	0	0	0	0	0
867	7764	asfotase alfa	1	0	0	1	0	0	0	0	1	0	0	0	0	0	0	0	1	0	0	0	0	0	0	0	0	0	0	TRUE	TRUE	0	0	1	0	1	1	1	0	0	0	1	1	1	1	0	0	1	1
868	7766	methoxy polyethylene glycol-epoetin beta	1	0	0	1	0	0	1	0	0	0	0	0	0	0	0	0	0	0	0	0	0	0	0	0	0	0	0	TRUE	TRUE	0	0	0	0	0	0	0	0	0	0	0	0	0	0	0	0	0	0
869	7767	simoctocog alfa	1	0	0	1	0	0	1	0	1	0	0	0	0	0	0	0	0	0	0	0	0	0	0	0	0	0	0	TRUE	TRUE	1	0	1	0	0	0	0	0	0	0	0	1	0	0	0	0	0	0
870	7768	turoctocog alfa	1	0	0	1	0	0	1	0	1	0	0	0	0	0	0	0	0	0	0	0	0	0	0	0	0	0	1	TRUE	TRUE	1	0	1	0	0	0	0	0	0	0	0	1	0	0	0	0	0	0
871	7776	stiripentol	0	1	1	0	0	0	0	0	0	0	0	0	0	0	0	0	0	0	0	1	0	0	0	0	0	0	0	TRUE	TRUE	0	0	1	0	0	1	0	0	0	0	0	0	0	1	0	0	0	0
872	7777	eslicarbazepine acetate	0	1	1	0	0	0	0	0	0	0	0	0	0	0	0	0	0	0	0	1	0	0	0	0	0	0	0	TRUE	TRUE	0	1	1	0	1	1	1	0	1	0	1	1	1	1	1	1	0	0
873	7778	zucapsaicin	0	1	0	0	1	0	0	0	0	0	0	0	0	0	0	0	0	1	0	0	0	0	0	0	0	0	0	TRUE	TRUE	0	0	0	0	0	0	0	0	0	0	0	0	0	0	0	0	0	0
874	7780	peginterferon beta-1a	1	0	0	1	0	0	0	0	0	0	0	0	0	0	1	0	0	0	0	1	0	0	0	0	0	0	0	TRUE	TRUE	0	0	0	0	0	0	0	0	0	0	0	0	0	1	0	1	0	0
875	7781	dienogest	0	1	1	0	0	0	0	0	0	0	0	0	0	0	0	0	0	0	0	0	0	0	0	1	0	0	0	TRUE	TRUE	0	1	0	0	0	0	0	0	0	0	1	0	0	0	0	0	0	1
876	7784	brexpiprazole	0	1	1	0	0	0	0	0	0	0	0	0	0	0	0	0	0	0	0	0	0	1	0	0	0	0	0	TRUE	TRUE	0	0	0	0	0	0	0	0	0	0	0	1	0	1	1	1	0	0
877	7799	sonidegib	0	1	1	0	0	0	0	0	1	0	0	1	0	0	0	0	0	0	0	1	0	0	0	0	0	1	0	TRUE	TRUE	0	0	0	0	0	0	0	0	0	0	0	0	0	0	0	0	0	0
878	7820	dosulepin	0	1	1	0	0	0	0	0	0	0	0	0	0	0	0	0	0	0	0	0	0	1	0	0	0	0	0	TRUE	TRUE	0	1	0	0	0	0	0	0	0	0	0	1	0	1	0	1	0	0
879	7836	edivoxetine	0	1	0	0	0	0	0	0	0	0	0	0	0	0	0	0	0	0	0	0	0	1	0	0	0	0	0	TRUE	TRUE	0	1	0	0	0	0	0	0	0	0	0	1	0	1	0	0	0	0
880	7837	viloxazine	0	1	1	1	0	0	0	0	0	0	0	0	0	0	0	0	0	0	0	0	0	1	0	0	0	0	0	TRUE	TRUE	0	1	0	0	0	0	0	0	0	0	0	1	0	1	0	1	0	0
881	7850	lobeglitazone	0	1	1	0	0	0	0	0	0	0	1	0	0	0	0	0	1	0	0	0	0	0	0	0	0	0	0	TRUE	TRUE	0	0	1	0	1	0	0	1	0	0	1	1	1	1	1	0	1	1
882	7852	rivoglitazone	0	1	0	0	0	0	0	0	0	0	1	0	0	0	0	0	1	0	0	0	0	0	0	0	0	0	0	TRUE	TRUE	0	0	1	0	1	0	0	1	0	0	1	1	1	1	1	0	1	1
883	7866	dexketoprofen	0	1	1	0	0	0	0	0	0	0	0	0	0	0	0	0	0	0	0	1	0	0	0	0	0	0	1	TRUE	TRUE	0	0	0	0	0	0	0	0	0	0	0	0	0	0	0	0	0	0
884	7872	nicorandil	0	1	1	1	0	0	0	1	0	0	0	0	0	0	0	0	0	0	0	0	0	0	0	0	0	0	1	TRUE	TRUE	1	1	1	0	1	1	1	0	0	0	1	1	0	1	1	1	0	0
885	7875	blonanserin	0	1	1	0	0	0	0	0	0	0	0	0	0	0	0	0	0	0	0	0	0	1	0	0	0	0	0	TRUE	TRUE	0	0	0	0	0	0	0	0	0	0	0	1	0	1	0	1	0	0
886	7880	c1 esterase inhibitor (recombinant)	1	0	0	1	0	0	0	0	1	0	0	0	0	0	1	0	0	0	0	0	0	0	0	0	0	1	0	TRUE	TRUE	1	1	1	0	1	0	0	1	1	1	1	1	0	1	1	0	1	0
887	7881	aranidipine	0	1	0	0	0	0	0	0	0	0	0	0	0	0	0	0	0	0	0	0	0	0	0	0	0	0	1	TRUE	TRUE	1	1	1	0	0	0	0	0	0	0	0	1	0	1	0	1	0	0
888	7882	azelnidipine	0	1	1	0	0	0	0	0	0	0	0	0	0	0	0	0	0	0	0	0	0	0	0	0	0	0	1	TRUE	TRUE	1	1	1	0	0	0	0	0	0	0	0	1	0	1	0	1	0	0
889	7884	cilnidipine	0	1	1	0	0	0	0	0	0	0	0	0	0	0	0	0	0	0	0	1	0	0	0	0	1	0	1	TRUE	TRUE	1	1	1	0	0	0	0	0	0	0	0	1	0	1	0	1	0	0
890	7887	efonidipine	0	1	1	0	0	0	0	1	0	0	0	0	0	0	0	0	0	0	0	1	0	0	1	0	0	0	1	TRUE	TRUE	1	1	1	0	0	0	0	0	0	0	0	1	0	1	0	1	0	0
891	7888	lacidipine	0	1	1	0	0	0	0	0	0	0	0	0	0	0	0	0	0	0	0	0	0	0	0	0	0	0	1	TRUE	TRUE	1	1	1	0	0	0	0	0	0	0	0	1	0	1	0	1	0	0
892	7893	moxonidine	0	1	1	0	0	0	0	1	0	0	0	0	0	0	0	0	0	0	0	0	0	0	0	0	0	0	0	TRUE	TRUE	0	0	0	0	0	0	0	0	0	0	0	0	0	0	0	0	0	0
893	7910	imidafenacin	0	1	1	0	0	0	0	0	0	0	0	0	0	0	0	0	0	0	0	1	0	0	1	0	0	0	0	TRUE	TRUE	0	0	1	0	0	0	0	0	0	0	0	0	0	1	0	0	1	0
894	7913	lixisenatide	1	0	0	1	0	0	0	1	0	0	1	0	0	0	0	0	1	0	0	0	0	0	1	0	0	0	1	TRUE	TRUE	0	0	0	0	0	0	0	0	0	0	0	0	0	0	0	0	0	0
895	7926	fimasartan	0	1	1	0	0	0	0	0	0	0	0	0	0	0	0	0	0	0	0	0	0	0	0	0	0	0	1	TRUE	TRUE	0	0	0	0	1	0	0	0	0	0	1	0	0	0	0	0	1	0
896	7927	lumacaftor	0	1	1	0	0	0	0	0	1	0	0	0	1	0	0	0	0	0	0	0	0	0	0	0	1	0	0	TRUE	TRUE	0	0	1	0	0	0	1	0	0	0	1	0	0	0	0	0	0	1
897	7935	propacetamol	0	1	0	1	0	0	0	0	0	0	0	0	0	0	0	0	0	0	0	0	0	0	0	0	0	0	0	TRUE	TRUE	0	0	0	0	0	0	0	0	0	0	0	0	0	0	0	0	0	0
898	7936	tianeptine	0	1	1	0	0	0	0	0	0	0	0	0	1	0	0	0	0	0	0	0	0	1	0	0	0	0	0	TRUE	TRUE	0	0	0	0	0	0	0	0	0	0	0	0	0	0	0	1	0	0
899	7937	ramosetron	0	1	1	1	0	0	0	0	0	0	0	0	1	0	0	0	0	0	0	0	0	1	0	0	0	0	0	TRUE	TRUE	0	0	0	0	0	0	0	0	1	0	0	0	0	0	0	0	1	0
900	7938	rolapitant	0	1	1	0	0	0	0	0	0	0	0	0	1	0	0	0	0	0	0	0	0	0	0	0	0	0	0	TRUE	TRUE	0	0	0	0	0	0	0	0	0	0	0	0	0	1	0	0	0	0
901	7941	talniflumate	0	1	1	0	0	0	0	0	1	0	0	0	1	0	0	0	0	0	0	0	0	0	0	0	1	0	0	TRUE	TRUE	0	0	0	0	0	0	0	0	0	0	0	0	0	0	0	0	0	0
902	7946	alirocumab	1	0	0	1	0	0	0	0	1	0	0	0	0	0	0	0	1	0	0	0	0	0	0	0	0	0	0	TRUE	TRUE	0	1	0	0	0	0	0	0	0	0	1	0	0	0	0	0	0	0
903	7947	evolocumab	1	0	0	1	0	0	0	1	1	0	0	0	0	0	0	0	1	0	0	0	0	0	0	0	0	0	1	TRUE	TRUE	0	1	0	0	0	0	0	0	0	0	1	0	0	0	0	0	0	0
904	7954	coagulation factor xiii a-subunit (recombinant)	1	0	0	1	0	0	1	1	0	0	0	0	1	0	1	0	0	0	0	0	0	0	0	0	0	0	1	TRUE	TRUE	1	0	1	0	0	0	0	0	0	0	1	1	0	1	0	0	0	0
905	8054	insulin degludec	1	0	0	1	0	0	0	0	0	0	1	0	0	0	1	0	1	0	0	0	0	0	0	0	0	0	0	TRUE	TRUE	0	0	1	0	1	0	1	0	0	0	1	1	1	1	1	0	0	1
906	8057	ixazomib	0	1	1	1	0	0	0	0	0	0	0	0	0	0	1	0	0	0	0	0	0	0	0	0	0	0	0	TRUE	TRUE	1	0	1	0	0	0	1	0	1	1	0	0	0	0	0	0	0	0
907	8084	selexipag	0	1	1	0	0	0	0	0	0	0	0	0	0	0	0	0	0	0	0	0	0	0	0	0	1	0	1	TRUE	TRUE	0	0	0	0	0	0	1	0	1	0	0	0	0	0	0	0	0	0
908	8093	lesinurad	0	1	1	0	0	0	0	0	0	0	0	0	0	0	0	0	1	1	0	0	0	0	0	0	0	0	0	TRUE	TRUE	0	0	0	0	0	0	0	0	0	0	1	1	0	0	0	0	1	0
909	8096	sebelipase alfa	1	0	0	0	0	0	1	0	1	0	1	0	1	0	0	0	1	0	0	0	0	0	0	0	0	0	0	TRUE	TRUE	1	1	1	0	1	0	1	0	0	0	1	0	0	0	0	0	0	0
910	8097	ixekizumab	1	0	0	1	0	0	0	0	0	0	0	0	0	0	1	0	0	1	0	0	0	0	0	0	0	1	0	TRUE	TRUE	0	0	0	0	0	0	0	0	0	0	0	0	0	0	0	0	0	0
911	8100	venetoclax	0	1	1	1	0	0	0	0	0	0	0	0	0	0	1	0	0	1	0	0	0	0	0	0	0	1	0	TRUE	TRUE	1	0	0	0	0	0	0	0	0	0	1	0	1	0	0	0	0	0
912	8101	thiocolchicoside	0	1	1	1	0	0	0	0	0	0	0	0	0	0	0	0	0	1	0	0	0	0	0	0	0	0	0	TRUE	TRUE	0	0	0	0	0	1	0	1	0	0	0	0	0	1	0	1	0	0
913	8110	antithrombin iii human	1	0	0	0	0	0	0	0	0	0	0	0	0	0	0	1	0	0	0	0	0	0	0	0	0	0	1	TRUE	TRUE	1	0	1	0	0	0	0	0	0	0	1	0	0	1	1	0	0	0
914	8117	susoctocog alfa	1	0	0	1	0	0	1	0	1	0	0	0	0	0	0	0	0	0	0	0	0	0	0	0	0	0	0	TRUE	TRUE	1	0	1	0	0	0	0	0	0	0	0	1	0	0	0	0	0	0
915	8118	efmoroctocog alfa	1	0	0	1	0	0	1	0	1	0	0	0	0	0	0	0	0	0	0	0	0	0	0	0	0	0	0	TRUE	TRUE	1	0	1	0	0	0	0	0	0	0	0	1	0	0	0	0	0	0
916	8119	eftrenonacog alfa	1	0	0	1	0	0	1	0	1	0	0	0	0	0	0	0	0	0	0	0	0	0	0	0	0	0	0	TRUE	TRUE	1	0	1	0	0	0	0	0	0	0	1	0	0	0	0	0	0	0
917	8122	lifitegrast	0	1	0	0	1	0	0	0	0	0	1	1	0	0	0	0	1	0	0	0	0	0	0	0	0	0	0	TRUE	TRUE	0	0	0	0	0	0	1	0	1	0	0	0	0	0	0	0	0	0
918	8124	rupatadine	0	1	1	0	0	0	0	0	0	0	0	1	0	0	1	0	0	0	0	0	0	0	0	0	1	1	0	TRUE	TRUE	0	0	0	0	0	0	0	0	0	0	0	0	0	0	0	0	0	0
919	8135	tropisetron	0	1	1	0	0	0	0	0	0	0	0	0	1	0	0	0	0	1	0	0	0	0	0	0	0	0	0	TRUE	TRUE	0	0	0	0	0	0	0	0	1	0	0	0	0	0	0	0	1	0
920	8136	ribociclib	0	1	1	0	0	0	0	0	0	0	0	0	0	0	0	0	0	0	0	0	0	0	0	0	0	0	0	TRUE	TRUE	1	0	1	0	0	0	0	0	1	0	0	1	1	1	0	1	0	0
921	8138	brodalumab	1	0	0	1	0	0	0	0	0	0	0	0	1	0	1	0	0	1	0	0	0	0	0	0	1	1	0	TRUE	TRUE	0	0	0	0	0	0	0	0	0	1	0	0	0	0	0	0	0	0
922	8139	esketamine	0	1	0	1	1	1	0	0	0	1	0	0	0	0	0	0	0	0	0	1	0	1	0	0	0	0	0	TRUE	TRUE	0	0	0	0	0	0	0	0	0	0	0	0	0	1	0	1	0	0
923	8140	deflazacort	0	1	1	0	0	0	0	0	1	0	0	0	0	0	0	0	0	1	0	1	0	0	0	0	0	0	0	TRUE	TRUE	0	0	0	0	1	0	0	0	0	0	1	1	0	1	0	1	0	1
924	8147	etelcalcetide	1	0	0	1	0	0	0	0	0	0	1	0	0	0	0	0	0	0	0	0	0	0	1	0	0	0	0	TRUE	TRUE	1	1	1	0	1	0	1	1	0	0	1	1	0	1	0	0	1	0
925	8148	tiapride	0	1	1	1	0	0	0	0	0	0	0	0	0	0	0	0	0	0	0	0	0	1	0	0	0	0	0	TRUE	TRUE	1	0	0	0	0	1	0	0	1	1	0	1	1	1	1	1	1	1
926	8159	anti-inhibitor coagulant complex	1	0	0	1	0	0	1	0	1	0	0	0	0	0	0	0	0	0	0	0	0	0	0	0	0	0	0	TRUE	TRUE	1	0	1	0	0	0	0	0	0	0	1	0	0	1	1	0	0	0
927	8171	ripasudil	0	1	0	0	1	0	0	0	0	0	0	1	0	0	0	0	0	0	0	0	0	0	0	0	0	0	0	TRUE	TRUE	0	0	0	0	0	0	0	0	0	0	0	0	0	0	0	0	0	0
928	8176	plecanatide	1	0	1	0	0	0	0	0	0	0	0	0	1	0	0	0	0	0	0	0	0	1	0	0	0	0	0	TRUE	TRUE	0	1	0	0	0	0	1	0	0	0	1	0	0	0	1	0	0	0
929	8196	cromakalim	0	1	0	0	0	0	0	0	0	0	0	0	0	0	0	0	0	0	0	0	0	0	0	0	0	0	1	TRUE	TRUE	1	1	1	0	1	1	1	0	0	0	1	1	0	1	1	1	0	0
930	8215	diacerein	0	1	1	0	1	0	0	0	0	0	1	0	0	0	0	0	1	1	0	0	0	0	0	0	0	0	0	TRUE	TRUE	1	0	1	0	0	0	0	0	1	0	1	1	0	1	0	0	1	0
931	8218	ozagrel sodium	0	1	1	1	1	0	0	0	0	0	0	0	0	0	0	0	0	0	0	1	0	0	0	0	0	0	1	TRUE	TRUE	1	0	1	0	0	0	0	0	0	0	0	1	1	0	0	0	0	0
932	8238	etazolate	0	1	0	0	0	0	0	0	0	0	0	0	0	0	0	0	0	0	0	1	0	1	0	0	0	0	0	TRUE	TRUE	0	0	0	0	0	0	0	0	0	0	0	0	0	0	0	0	0	0
933	8253	delapril hydrochloride	0	1	1	0	0	0	0	1	0	0	0	0	0	0	0	0	0	0	0	0	0	0	1	0	0	0	1	TRUE	TRUE	0	0	0	0	0	0	0	0	0	0	1	0	0	1	0	1	1	0
934	8274	ormeloxifene	0	1	0	0	0	0	0	0	0	0	0	0	0	0	0	0	0	0	0	0	0	0	0	1	0	0	0	TRUE	TRUE	0	1	0	0	1	0	0	0	0	0	1	1	1	1	0	0	0	1
935	8278	bucindolol hydrochloride	0	1	1	0	0	0	0	1	0	0	0	0	0	0	0	0	0	0	0	0	0	0	0	0	0	0	1	TRUE	TRUE	0	0	0	0	0	0	0	0	1	0	1	0	0	0	1	0	0	0
936	8357	gepirone hydrochloride	0	1	1	0	0	0	0	0	0	0	0	0	0	0	0	0	0	0	0	0	0	1	0	0	0	0	0	TRUE	TRUE	0	0	0	0	0	0	0	0	0	0	0	0	0	0	1	1	0	0
937	8442	danaparoid sodium	0	1	0	1	0	0	0	0	0	0	0	0	0	0	0	0	0	0	0	1	0	0	0	0	0	0	1	TRUE	TRUE	1	0	1	0	0	0	0	0	0	0	1	0	0	1	1	0	0	0
938	8467	picotamide	0	1	0	0	0	0	0	0	0	0	1	0	0	0	0	0	1	0	0	0	0	0	0	0	0	0	0	TRUE	TRUE	1	0	1	0	0	0	0	0	0	0	0	1	1	0	0	0	0	0
939	8472	bromerguride	0	1	0	0	0	0	0	0	0	0	0	0	0	0	0	0	0	0	0	0	0	1	0	0	0	0	0	TRUE	TRUE	0	0	0	0	0	0	0	0	0	0	0	1	0	1	1	1	0	0
940	8573	elcatonin	1	0	0	1	0	0	0	0	0	0	0	0	0	0	0	0	1	1	0	0	0	0	0	0	0	0	0	TRUE	TRUE	0	0	0	0	0	0	0	0	0	0	1	1	0	0	0	0	0	1
941	8597	oxitropium bromide	0	1	0	0	0	0	0	0	0	0	0	0	0	0	0	0	0	0	0	0	0	0	0	0	1	0	0	TRUE	TRUE	0	1	1	0	0	0	0	0	0	0	0	0	1	1	0	0	1	0
942	8609	neutral insulin injection	1	0	1	1	1	0	0	0	0	0	1	0	0	0	1	0	1	0	0	0	0	0	0	0	1	0	1	TRUE	TRUE	0	0	1	0	1	0	1	0	0	0	1	1	1	1	1	0	0	1
943	8633	etomoxir	0	1	0	0	0	0	0	1	0	0	0	0	0	0	0	0	0	0	0	0	0	0	0	0	0	0	0	TRUE	TRUE	0	1	0	0	1	0	1	1	0	0	1	1	0	1	1	1	1	0
944	8635	methylprednisolone aceponate	0	1	0	0	1	0	0	0	0	0	0	0	0	0	0	0	0	0	0	0	0	0	0	0	0	1	0	TRUE	TRUE	0	0	0	0	1	0	0	0	0	0	1	1	0	1	0	1	0	1
945	8653	emiglitate	0	1	0	0	0	0	0	0	0	0	1	0	0	0	0	0	1	0	0	0	0	0	0	0	0	0	0	TRUE	TRUE	0	1	1	0	0	0	0	0	0	0	1	1	0	1	0	0	0	0
946	8681	recombinant human nerve growth factor	1	0	0	0	1	0	0	0	1	0	0	1	0	0	1	1	1	0	0	1	0	0	0	0	0	0	0	TRUE	TRUE	0	0	0	0	0	0	0	0	0	0	0	0	0	0	0	0	0	0
947	8700	rintatolimod	1	0	0	1	0	0	0	0	0	0	0	0	0	0	0	1	0	0	0	1	0	0	0	0	0	0	0	TRUE	TRUE	0	0	0	0	0	0	0	0	0	1	0	0	0	1	0	0	0	0
948	8833	carmoterol	0	1	0	0	0	0	0	0	0	0	0	0	0	0	0	0	0	0	0	0	0	0	0	0	1	0	0	TRUE	TRUE	0	0	0	0	0	0	0	0	1	0	1	0	0	0	0	0	0	0
949	8835	tenidap	0	1	0	0	0	0	0	0	0	0	0	0	0	0	1	0	0	1	0	0	0	0	0	0	0	0	0	TRUE	TRUE	0	0	0	0	0	0	0	0	1	0	1	0	0	0	0	0	0	0
950	8852	tandospirone citrate	0	1	1	0	0	0	0	0	0	0	0	0	0	0	0	0	0	0	0	0	0	1	0	0	0	0	0	TRUE	TRUE	0	0	0	0	0	0	0	0	0	0	0	0	0	0	1	1	0	0
951	8911	terguride	0	1	1	0	0	0	0	0	0	0	0	0	0	0	1	0	0	1	0	1	0	0	0	0	0	1	0	TRUE	TRUE	0	0	0	0	0	0	0	0	0	0	0	1	0	1	0	1	0	0
952	8965	taltirelin	0	1	1	0	0	0	0	0	0	0	0	0	0	0	0	0	0	0	0	1	0	1	0	0	0	0	0	TRUE	TRUE	0	0	0	0	0	0	0	0	0	0	0	0	0	0	0	0	0	0
953	8986	nalmefene	0	1	1	1	0	0	0	0	0	0	0	0	0	0	0	0	0	0	0	0	0	1	0	0	0	0	0	TRUE	TRUE	0	0	0	0	1	0	1	0	1	0	1	0	1	0	0	1	0	0
954	9011	y-20811	0	1	0	0	0	0	0	0	0	0	0	0	0	0	0	0	0	0	0	0	0	0	0	0	0	0	0	TRUE	TRUE	1	0	1	0	0	0	0	0	0	0	0	1	1	0	0	0	0	0
955	9140	talipexole dihydrochloride	0	1	1	0	0	0	0	0	0	0	0	0	0	0	0	0	0	0	0	0	0	1	0	0	0	0	0	TRUE	TRUE	0	0	0	0	0	0	0	0	1	0	0	1	0	1	0	1	1	0
956	9177	zanoterone	0	1	0	0	0	0	0	0	0	0	0	0	0	0	0	0	0	0	0	0	0	0	0	1	0	0	0	TRUE	TRUE	0	0	1	0	1	0	1	0	0	0	0	1	1	1	0	1	1	1
957	9183	methylprednisolone suleptanate	0	1	0	0	0	0	0	0	0	0	0	0	0	0	1	0	0	1	0	1	0	0	0	0	0	1	0	TRUE	TRUE	0	0	0	0	1	0	0	0	0	0	1	1	0	1	0	1	0	1
958	9248	devazepide	0	1	0	0	0	0	0	0	0	0	0	0	0	0	0	0	0	0	0	1	0	0	0	0	0	0	0	TRUE	TRUE	0	0	0	0	0	0	0	0	0	0	0	0	0	0	0	0	0	0
959	9293	ebastine	0	1	1	0	0	0	0	0	0	0	0	1	0	0	1	0	0	0	0	0	0	0	0	0	1	1	0	TRUE	TRUE	0	0	0	0	0	0	0	0	0	0	0	0	0	0	0	0	0	0
960	9328	zalospirone hydrochloride	0	1	0	0	0	0	0	0	0	0	0	0	0	0	0	0	0	0	0	0	0	1	0	0	0	0	0	TRUE	TRUE	0	0	0	0	0	0	0	0	0	0	0	1	0	1	1	1	0	0
961	9343	ecopipam	0	1	1	0	0	0	0	0	1	0	0	0	0	0	0	0	0	0	0	1	0	1	0	0	0	0	0	TRUE	TRUE	0	0	0	0	0	1	0	0	0	0	0	0	0	1	0	1	0	0
962	9377	eltoprazine hydrochloride	0	1	1	0	0	0	0	0	0	0	0	0	0	0	0	0	0	0	0	1	0	1	0	0	0	0	0	TRUE	TRUE	0	0	0	0	0	0	0	0	0	0	0	0	0	0	1	1	0	0
963	9411	atosiban	1	0	0	1	0	0	0	1	0	0	0	0	0	0	0	0	0	0	0	0	1	0	0	0	0	0	0	TRUE	TRUE	0	0	0	0	0	0	0	0	1	0	0	0	1	0	0	0	0	0
964	9455	liarozole	0	1	0	0	0	0	0	0	1	0	0	0	0	0	1	0	0	0	0	0	0	0	0	0	0	1	0	TRUE	TRUE	0	0	0	0	0	0	0	0	0	0	0	0	0	0	0	0	0	0
965	9501	milameline hydrochloride	0	1	0	0	0	0	0	0	0	0	0	0	0	0	0	0	0	0	0	1	0	1	0	0	0	0	0	TRUE	TRUE	0	0	0	0	0	0	0	0	0	0	0	0	0	0	0	0	0	0
966	9542	meldonium hydrate	0	1	1	1	0	0	0	1	0	0	0	0	0	0	0	0	0	0	0	0	0	0	0	0	0	0	1	TRUE	TRUE	0	0	0	0	0	0	0	0	1	0	0	1	0	0	0	0	0	0
967	9548	lafutidine	0	1	1	0	0	0	0	0	0	0	0	0	1	0	0	0	0	0	0	0	0	0	0	0	0	0	0	TRUE	TRUE	0	0	0	0	0	0	0	0	0	0	0	0	0	0	0	0	0	0
968	9559	eptastigmine tartrate	0	1	0	0	0	0	0	0	0	0	0	0	0	0	0	0	0	0	0	1	0	1	0	0	0	0	0	TRUE	TRUE	0	1	0	0	0	0	0	0	0	0	0	0	0	0	0	0	0	0
969	9563	cizolirtine	0	1	0	0	0	0	0	0	0	0	0	0	0	0	0	0	0	0	0	0	0	0	0	0	0	0	0	TRUE	TRUE	0	0	0	0	0	0	0	0	0	0	0	0	0	1	0	0	0	0
970	9602	pancopride	0	1	0	0	0	0	0	0	0	0	0	0	1	0	0	0	0	0	0	0	0	0	0	0	0	0	0	TRUE	TRUE	0	0	0	0	0	0	0	0	1	0	0	0	0	0	0	0	1	0
971	9660	dexecadotril	0	1	1	0	0	0	0	0	0	0	0	0	1	0	0	0	0	0	0	0	0	0	0	0	0	0	0	TRUE	TRUE	0	0	0	0	0	0	0	0	0	0	0	0	0	0	0	0	0	0
972	9663	remacemide hydrochloride	0	1	0	0	0	0	0	0	1	0	0	0	0	0	0	0	0	0	0	1	0	0	0	0	0	0	0	TRUE	TRUE	0	0	0	0	0	0	0	0	0	0	0	0	0	1	0	1	0	0
973	9685	iguratimod	0	1	1	0	0	0	0	0	0	0	0	0	0	0	1	0	0	1	0	0	0	0	0	0	0	0	0	TRUE	TRUE	0	0	0	0	0	0	0	0	0	0	0	0	0	0	0	0	0	0
974	9708	carperitide	1	0	0	1	0	0	0	1	0	0	0	0	0	0	0	0	0	0	0	0	0	0	0	0	0	0	1	TRUE	TRUE	0	0	0	0	0	0	0	0	0	0	0	0	0	0	0	0	0	0
975	9739	sivelestat sodium hydrate	0	1	0	1	0	0	0	0	0	0	0	0	0	0	0	1	0	0	0	0	0	0	0	0	1	0	0	TRUE	TRUE	1	0	1	0	0	0	0	0	1	1	1	0	1	0	1	1	0	0
976	9742	sarpogrelate hydrochloride	0	1	0	0	0	0	0	0	0	0	0	0	0	0	0	0	0	0	0	1	0	0	0	0	0	0	1	TRUE	TRUE	0	0	0	0	0	0	0	0	0	0	0	0	0	0	0	1	0	0
977	9746	midostaurin	0	1	1	0	0	0	1	0	0	0	0	0	0	0	1	0	0	0	0	0	0	0	0	0	0	0	0	TRUE	TRUE	1	1	1	0	0	1	1	0	1	0	1	1	1	1	0	1	0	1
978	9778	dihydrexidine	0	1	0	0	0	0	0	0	0	0	0	0	0	0	0	0	0	0	0	1	0	0	0	0	0	0	0	TRUE	TRUE	0	0	0	0	0	0	0	0	0	0	0	0	0	0	0	0	0	0
979	9785	beloxepin	0	1	0	0	0	0	0	0	0	0	0	0	0	0	0	0	0	0	0	0	0	0	0	0	0	0	0	TRUE	TRUE	0	1	0	0	0	0	0	0	0	0	0	1	0	1	0	0	0	0
980	9798	azasetron hydrochloride	0	1	0	1	0	0	0	0	0	0	0	0	1	0	0	0	0	0	0	0	0	0	0	0	0	0	0	TRUE	TRUE	0	0	0	0	0	0	0	0	1	0	0	0	0	0	0	0	1	0
981	9821	rg-12915	0	1	0	0	0	0	0	0	0	0	0	0	1	0	0	0	0	0	0	0	0	0	0	0	0	0	0	TRUE	TRUE	0	0	0	0	0	0	0	0	1	0	0	0	0	0	0	0	1	0
982	9828	xaliproden hydrochloride	0	1	0	0	0	0	0	0	0	0	0	0	0	0	0	0	0	0	0	1	0	0	0	0	0	0	0	TRUE	TRUE	0	0	0	0	0	0	0	0	0	0	0	0	0	0	1	1	0	0
983	9839	metrifonate	0	1	0	0	0	0	0	0	0	0	0	0	0	0	0	0	0	0	0	1	0	1	0	0	0	0	0	TRUE	TRUE	0	1	0	0	0	0	0	0	0	0	0	0	0	0	0	0	0	0
984	9848	eplivanserin	0	1	0	0	0	0	0	0	0	0	0	0	0	0	0	0	0	1	0	1	0	1	0	0	0	0	0	TRUE	TRUE	0	0	0	0	0	0	0	0	0	0	0	0	0	0	0	1	0	0
985	9854	ocaperidone	0	1	0	0	0	0	0	0	0	0	0	0	0	0	0	0	0	0	0	0	0	1	0	0	0	0	0	TRUE	TRUE	0	0	0	0	0	0	0	0	0	0	0	1	0	1	0	1	0	0
986	9859	efegatran sulfate hydrate	0	1	0	0	0	0	0	1	0	0	0	0	0	0	0	0	0	0	0	0	0	0	0	0	0	0	1	TRUE	TRUE	1	0	1	0	0	0	0	0	0	0	1	0	0	1	1	0	0	0
987	9876	edodekin alfa	1	0	0	0	0	0	0	0	0	0	0	0	0	1	1	1	0	0	0	0	0	0	0	0	0	0	0	TRUE	TRUE	0	0	0	0	0	1	1	0	1	0	0	1	0	0	0	0	0	1
988	9985	interleukin-3	1	0	0	0	0	0	0	0	0	0	0	0	0	0	1	1	0	0	0	0	0	0	0	0	0	0	0	TRUE	TRUE	0	0	0	0	0	0	0	0	0	0	0	0	0	0	0	0	0	0
989	10015	cb0006	1	0	0	0	0	0	0	0	0	0	0	0	1	0	1	1	0	1	0	0	0	0	0	0	0	0	0	TRUE	TRUE	0	0	0	0	0	0	0	0	1	0	0	0	0	1	0	0	0	0
990	10016	urapidil	0	1	1	1	0	0	0	0	0	0	0	0	0	0	0	0	0	0	0	0	0	0	1	1	0	0	0	TRUE	TRUE	0	0	0	0	0	0	0	0	0	0	0	0	0	0	1	1	0	0
991	10092	aptiganel	0	1	0	0	0	0	0	1	0	0	0	0	0	0	0	0	0	0	0	1	0	1	0	0	0	0	1	TRUE	TRUE	0	0	0	0	0	0	0	0	0	0	0	0	0	1	0	1	0	0
992	10130	panamesine hydrochloride	0	1	0	0	0	0	0	0	0	0	0	0	0	0	0	0	0	0	0	0	0	1	0	0	0	0	0	TRUE	TRUE	0	0	0	0	0	0	0	0	0	0	0	1	0	1	0	0	0	0
993	10134	volinanserin	0	1	0	0	0	0	0	0	0	0	0	0	0	0	0	0	0	0	0	0	0	1	0	0	0	0	0	TRUE	TRUE	0	0	0	0	0	0	0	0	0	0	0	0	0	0	0	1	0	0
994	10171	indisetron hydrochloride	0	1	1	0	0	0	0	0	0	0	0	0	1	0	0	0	0	0	0	0	0	0	0	0	0	0	0	TRUE	TRUE	0	0	0	0	0	0	0	0	1	0	0	0	0	0	0	0	1	0
995	10183	saredutant	0	1	0	0	0	0	0	0	0	0	0	0	0	0	1	0	0	0	0	0	0	0	0	0	1	0	0	TRUE	TRUE	0	0	0	0	0	0	0	0	0	0	0	0	0	0	0	0	0	0
996	10202	lanoteplase	1	0	0	0	0	0	0	1	0	0	0	0	0	0	0	0	0	0	0	0	0	0	0	0	0	0	1	TRUE	TRUE	1	0	0	0	0	0	0	0	0	0	0	0	0	0	0	0	0	0
997	10221	tetomilast	0	1	0	0	0	0	0	0	0	0	0	0	1	0	1	0	0	0	0	0	0	0	0	0	1	0	0	TRUE	TRUE	0	0	1	0	1	1	1	0	1	0	1	1	1	1	1	1	1	1
998	10228	bay-x-7195	0	1	0	0	0	0	0	0	0	0	0	0	0	0	1	0	0	0	0	0	0	0	0	0	1	0	0	TRUE	TRUE	0	0	0	0	0	0	0	0	0	0	0	0	0	0	0	0	0	0
999	10230	landiolol hydrochloride	0	1	0	1	0	0	0	1	0	0	0	0	0	0	0	0	0	0	0	0	0	0	0	0	0	0	1	TRUE	TRUE	0	0	0	0	0	0	0	0	0	0	0	0	0	0	1	0	0	0
1000	10236	ilodecakin	1	0	0	0	0	0	0	0	0	0	0	0	1	0	1	0	0	1	0	0	0	0	0	0	0	0	0	TRUE	TRUE	0	0	0	0	0	0	1	0	0	1	0	0	0	0	0	0	0	0
1001	10255	veliflapon	0	1	0	0	0	0	0	1	0	0	0	0	0	0	0	0	0	0	0	0	0	0	0	0	0	0	1	TRUE	TRUE	0	1	0	0	0	0	0	0	0	0	0	0	0	1	0	0	0	0
1002	10298	lamifiban	0	1	0	0	0	0	0	1	0	0	0	0	0	0	0	0	0	0	0	0	0	0	0	0	0	0	1	TRUE	TRUE	1	0	1	0	0	0	0	0	1	0	0	0	0	0	1	0	0	0
1003	10299	brl-55730	1	0	0	0	0	0	0	0	0	0	0	0	0	0	0	0	0	0	0	0	0	0	0	0	0	0	0	TRUE	TRUE	0	0	0	0	0	0	0	0	1	0	0	0	0	1	0	1	0	0
1004	10402	inolimomab	1	0	0	0	0	0	0	0	0	0	0	0	0	0	1	0	0	0	0	0	0	0	0	0	0	0	0	TRUE	TRUE	1	0	1	0	1	0	1	1	1	1	1	1	1	1	0	0	0	0
1005	10405	xanomeline	0	1	0	0	0	0	0	0	0	0	0	0	0	0	0	0	0	0	0	1	0	1	0	0	0	0	0	TRUE	TRUE	0	0	0	0	0	0	0	0	0	0	0	0	0	0	0	0	0	0
1006	10408	cimaglermin alfa	1	0	0	1	0	0	0	1	0	0	0	0	0	0	0	0	0	0	0	0	0	0	0	0	0	0	0	TRUE	TRUE	0	0	0	0	1	0	1	0	1	0	0	1	1	0	0	0	0	0
1007	10426	priliximab	1	0	0	0	0	0	0	0	0	0	0	0	1	0	1	0	0	0	0	0	0	0	0	0	0	0	0	TRUE	TRUE	0	0	0	0	0	0	0	0	0	0	0	0	0	0	0	0	0	0
1008	10442	reslizumab	1	0	0	1	0	0	1	0	0	0	0	0	1	0	1	1	0	0	0	0	0	0	0	0	1	0	0	TRUE	TRUE	0	0	0	0	0	0	0	0	0	0	0	0	0	0	0	0	0	0
1009	10456	ly-215490	0	1	0	0	0	0	0	0	0	0	0	0	0	0	0	0	0	0	0	1	0	0	0	0	0	0	1	TRUE	TRUE	0	1	0	0	0	0	0	0	0	0	0	0	0	0	0	1	0	0
1010	10465	alemcinal	0	1	0	0	0	0	0	0	0	0	1	0	1	0	0	0	1	0	0	0	0	0	0	0	0	0	0	TRUE	TRUE	0	0	0	0	0	0	0	0	0	0	0	0	0	0	0	0	0	0
1011	10471	xemilofiban hydrochloride	0	1	0	0	0	0	0	0	0	0	0	0	0	0	0	0	0	0	0	0	0	0	0	0	0	0	1	TRUE	TRUE	1	0	1	0	0	0	0	0	1	0	0	0	0	0	1	0	0	0
1012	10513	manitimus	0	1	0	0	0	0	0	0	0	0	0	0	0	0	1	0	0	0	0	0	0	0	1	0	0	0	0	TRUE	TRUE	0	0	1	1	1	1	1	0	0	0	1	1	0	0	1	1	1	1
1013	10514	inogatran	0	1	0	0	0	0	0	1	0	0	0	0	0	0	0	0	0	0	0	0	0	0	0	0	0	0	1	TRUE	TRUE	1	0	1	0	0	0	0	0	0	0	1	0	0	1	1	0	0	0
1014	10518	fipamezole hydrochloride	0	1	0	0	0	0	0	0	0	0	0	0	0	0	0	0	0	0	0	1	0	0	0	0	0	0	0	TRUE	TRUE	1	0	0	0	0	1	0	0	0	1	0	0	0	1	0	1	0	0
1015	10525	insulinotropin	1	0	0	0	0	0	0	0	0	0	1	0	1	0	0	0	1	0	0	0	0	0	0	0	0	0	0	TRUE	TRUE	0	0	0	0	0	0	0	0	0	0	0	0	0	0	0	0	0	0
1016	10538	recombinant human insulin	1	0	0	1	0	0	0	0	0	0	1	0	0	0	1	0	1	0	0	0	0	0	0	0	0	0	0	TRUE	TRUE	0	0	1	0	1	0	1	0	0	0	1	1	1	1	1	0	0	1
1017	10562	body protection compound-15	1	0	0	0	0	0	0	0	0	0	0	0	1	0	0	0	0	0	0	0	0	0	0	0	0	0	0	TRUE	TRUE	0	0	0	0	0	0	0	0	0	0	0	0	0	0	0	0	0	0
1018	10563	tifacogin	1	0	0	0	0	0	0	0	0	0	0	0	0	0	0	1	0	0	0	0	0	0	0	0	0	0	0	TRUE	TRUE	1	0	0	0	0	0	0	0	0	0	0	0	0	0	0	0	0	0
1019	10566	ibalizumab	1	0	0	1	0	0	0	0	0	0	0	0	0	0	1	1	0	0	0	0	0	0	0	0	0	0	0	TRUE	TRUE	0	0	0	0	0	0	0	0	0	0	0	0	0	0	0	0	0	0
1020	10574	enlimomab	1	0	0	0	0	0	0	0	0	0	0	0	0	0	1	0	0	1	0	0	0	0	0	0	0	0	0	TRUE	TRUE	0	0	0	0	0	0	0	0	1	0	0	0	0	0	0	0	0	0
1021	10586	mitemcinal fumarate	0	1	0	0	0	0	0	0	0	0	1	0	1	0	1	0	1	0	0	0	0	0	0	0	0	0	0	TRUE	TRUE	0	0	0	0	0	0	0	0	0	0	0	0	0	0	0	0	0	0
1022	10589	traxoprodil	0	1	0	0	0	0	0	0	0	0	0	0	0	0	0	0	0	0	0	1	0	0	0	0	0	0	0	TRUE	TRUE	0	0	0	0	0	0	0	0	1	0	0	1	0	1	0	1	0	0
1023	10607	rostafuroxine	0	1	1	0	0	0	0	0	0	0	0	0	0	0	0	0	0	0	0	0	0	0	0	0	0	0	1	TRUE	TRUE	0	0	0	0	0	0	0	0	0	0	0	0	0	0	0	0	0	0
1024	10611	dibotermin alfa	1	0	0	0	0	0	0	0	0	0	0	0	0	0	0	0	0	1	0	0	0	0	0	0	0	0	0	TRUE	TRUE	0	0	1	0	0	1	1	1	1	0	1	1	1	1	0	0	0	0
1025	10626	istradefylline	0	1	1	0	0	0	0	0	0	0	0	0	0	0	0	0	0	1	0	1	0	1	0	0	0	0	0	TRUE	TRUE	0	0	0	0	0	0	0	0	0	0	0	0	0	0	0	0	0	0
1026	10627	pgg-glucan	0	1	0	1	0	0	0	0	0	0	0	0	1	0	0	1	0	0	0	0	0	0	0	0	0	0	0	TRUE	TRUE	0	0	0	0	0	0	0	0	0	1	0	0	0	0	0	0	0	0
1027	10638	tecastemizole	0	1	0	0	0	0	0	0	0	0	0	1	0	0	1	0	0	0	0	0	0	0	0	0	1	0	0	TRUE	TRUE	0	0	0	0	0	0	0	0	0	0	0	0	0	0	0	0	0	0
1028	10643	atreleuton	0	1	0	0	0	0	0	0	0	0	0	0	0	0	1	0	0	0	0	0	0	0	0	0	0	0	1	TRUE	TRUE	0	0	0	0	0	0	0	0	1	0	1	0	0	0	0	0	0	0
1029	10677	lubeluzole	0	1	0	0	0	0	0	0	0	0	0	0	0	0	0	0	0	0	0	1	0	0	0	0	0	0	1	TRUE	TRUE	0	0	0	0	0	0	0	0	0	0	0	0	0	1	0	1	0	0
1030	10696	bms-189664	0	1	0	0	0	0	0	0	0	0	0	0	0	0	0	0	0	0	0	0	0	0	0	0	0	0	1	TRUE	TRUE	1	0	1	0	0	0	0	0	0	0	1	0	0	1	1	0	0	0
1031	10723	talactoferrin alfa	1	0	1	0	0	0	0	0	0	0	0	0	0	0	0	1	0	0	0	0	0	0	0	0	0	0	0	TRUE	TRUE	0	0	0	0	0	0	0	0	0	0	0	0	0	0	0	0	0	0
1032	10757	alvameline tartrate	0	1	0	0	0	0	0	0	0	0	0	0	0	0	0	0	0	0	0	1	0	1	0	0	0	0	0	TRUE	TRUE	0	1	1	0	0	0	0	0	0	0	0	0	1	1	0	0	1	0
1033	10763	dapiclermin	1	0	0	0	0	0	0	0	0	0	0	0	0	0	0	0	1	0	0	0	0	0	0	0	0	0	0	TRUE	TRUE	0	0	0	0	0	0	0	0	1	0	0	1	0	0	0	0	0	0
1034	10787	lanicemine hydrochloride	0	1	0	0	0	0	0	0	0	0	0	0	0	0	0	0	0	0	0	1	0	1	0	0	0	0	0	TRUE	TRUE	0	0	0	0	0	0	0	0	0	0	0	0	0	1	0	1	0	0
1035	10860	nasaruplase beta	1	0	0	0	0	0	0	0	0	0	0	0	0	0	0	0	0	0	0	1	0	0	0	0	0	0	1	TRUE	TRUE	1	0	0	0	0	0	0	0	0	0	0	1	0	1	0	1	0	1
1036	10866	pumosetrag hydrochloride	0	1	0	0	0	0	0	0	0	0	0	0	1	0	0	0	0	0	0	0	0	0	0	0	0	0	0	TRUE	TRUE	0	0	0	0	0	0	0	0	1	0	0	0	0	0	0	0	1	0
1037	10877	sabcomeline hydrochloride	0	1	0	0	0	0	0	0	0	0	0	0	0	0	0	0	0	0	0	0	0	0	0	0	0	0	0	TRUE	TRUE	0	0	0	0	0	0	0	0	0	0	0	0	0	0	0	0	0	0
1038	10883	opebacan	1	0	0	0	0	0	0	0	0	0	0	0	0	0	1	0	0	0	0	0	0	0	0	0	0	0	0	TRUE	TRUE	0	0	0	0	0	0	0	0	0	1	0	0	0	0	0	0	0	0
1039	10945	adrogolide hydrochloride	0	1	0	0	0	0	0	0	0	0	0	0	0	0	0	0	0	0	0	1	0	1	0	0	0	0	0	TRUE	TRUE	0	0	0	0	0	0	0	0	0	0	0	0	0	0	0	0	0	0
1040	10946	lenercept	1	0	0	0	0	0	0	0	0	0	0	0	0	0	1	0	0	0	0	1	0	0	0	0	0	0	0	TRUE	TRUE	0	0	1	0	0	0	0	0	1	0	0	0	0	1	0	0	0	0
1041	10950	piclidenoson	0	1	1	0	0	0	0	0	0	0	0	0	0	0	1	0	0	1	0	0	0	0	0	0	0	1	0	TRUE	TRUE	0	0	0	0	0	0	0	0	0	0	0	0	0	0	0	0	0	0
1042	10968	naproxcinod	0	1	0	0	0	0	0	0	0	0	0	0	1	0	1	0	0	1	0	0	0	0	0	0	0	0	0	TRUE	TRUE	0	0	0	0	0	0	0	0	0	0	0	0	0	0	0	0	0	0
1043	10974	lixivaptan	0	1	0	0	0	0	0	1	0	0	0	0	0	0	0	0	0	0	0	0	0	0	0	0	0	0	0	TRUE	TRUE	0	0	0	0	1	0	1	0	0	0	1	0	0	1	0	1	1	0
1044	10999	fosbretabulin disodium	0	1	0	1	0	0	0	0	0	0	0	1	0	0	0	0	0	0	0	0	0	0	0	0	0	0	0	TRUE	TRUE	0	0	0	0	0	0	0	0	0	0	0	0	0	0	0	0	0	0
1045	11004	ruboxistaurin hydrochloride	0	1	0	0	0	0	0	0	0	0	1	1	0	0	0	0	1	0	0	1	0	0	1	0	0	0	1	TRUE	TRUE	0	0	0	0	0	0	1	0	1	0	0	0	0	0	0	0	0	0
1046	11020	semapimod hydrochloride	0	1	1	0	0	0	0	0	0	0	0	0	1	0	1	0	0	0	0	0	0	0	0	0	0	0	0	TRUE	TRUE	0	0	1	0	0	0	0	0	1	0	0	0	0	1	0	0	0	0
1047	11026	atrasentan	0	1	1	0	0	0	0	0	0	0	1	0	0	0	0	0	1	0	0	0	0	0	1	0	0	0	1	TRUE	TRUE	0	1	1	1	0	1	1	0	0	0	0	1	0	1	0	0	1	0
1048	11064	ilaprazole	0	1	1	0	0	0	0	0	0	0	0	0	1	0	0	0	0	0	0	0	0	0	0	0	0	0	0	TRUE	TRUE	0	0	0	0	0	0	0	0	0	0	0	0	0	0	0	0	0	0
1049	11065	afegostat tartrate	0	1	0	0	0	0	0	0	1	0	0	0	0	0	0	0	1	0	0	1	0	0	0	0	0	0	0	TRUE	TRUE	1	1	1	1	0	1	1	1	0	0	1	1	0	1	1	1	1	0
1050	11069	sibrafiban	0	1	0	0	0	0	0	1	0	0	0	0	0	0	0	0	0	0	0	0	0	0	0	0	0	0	1	TRUE	TRUE	1	0	1	0	0	0	0	0	1	0	0	0	0	0	1	0	0	0
1051	11085	gcs-100le	0	1	0	0	0	0	0	0	0	0	0	0	0	0	0	0	0	0	0	0	0	0	1	0	0	0	0	TRUE	TRUE	0	1	1	1	1	1	1	0	0	0	1	1	1	1	0	1	1	1
1052	11105	troplasminogen alfa	1	0	0	0	0	0	0	0	0	0	0	0	0	0	0	0	0	0	0	1	0	0	0	0	0	0	1	TRUE	TRUE	0	0	0	0	0	1	0	0	0	0	1	0	0	0	0	0	0	0
1053	11124	serelaxin	1	0	0	1	0	0	0	1	0	0	0	0	0	1	1	0	0	1	0	0	1	0	1	1	1	1	1	TRUE	TRUE	0	0	0	0	0	0	0	0	0	0	0	0	0	0	0	0	1	0
1054	11160	onercept	1	0	0	0	0	0	0	0	0	0	0	0	1	0	1	0	0	1	0	0	0	0	0	0	0	1	0	TRUE	TRUE	0	0	0	0	0	0	0	0	1	0	0	0	0	1	0	0	0	0
1055	11193	cipemastat	0	1	0	0	0	0	0	0	0	0	0	0	0	0	0	0	0	0	0	0	0	0	0	0	0	0	0	TRUE	TRUE	1	0	1	0	0	1	1	0	0	1	1	1	1	0	0	0	0	0
1056	11203	eglumetad hydrate	0	1	0	0	0	0	0	0	0	0	0	0	0	0	0	0	0	0	0	0	0	1	0	0	0	0	0	TRUE	TRUE	0	0	0	0	0	0	0	0	0	0	0	0	0	1	0	1	0	0
1057	11243	pozanicline hydrochloride	0	1	0	0	0	0	0	0	0	0	0	0	0	0	0	0	0	0	0	1	0	1	0	0	0	0	0	TRUE	TRUE	0	0	0	0	0	0	0	0	0	0	0	0	0	1	0	1	0	0
1058	11244	y-39983	0	1	0	0	1	0	0	0	0	0	0	1	0	0	0	0	0	0	0	0	0	0	0	0	0	0	0	TRUE	TRUE	0	0	0	0	0	0	0	0	0	0	0	0	0	0	0	0	0	0
1059	11246	clenoliximab	1	0	0	0	0	0	0	0	0	0	0	0	0	0	1	0	0	1	0	0	0	0	0	0	0	0	0	TRUE	TRUE	0	0	0	0	0	0	0	0	0	0	0	0	0	0	0	0	0	0
1060	11262	ci-1000	0	1	1	0	0	0	0	0	0	0	0	0	0	0	0	0	1	1	0	0	0	0	0	0	0	0	0	TRUE	TRUE	1	0	0	1	0	0	0	0	1	1	1	1	1	1	0	1	1	0
1061	11276	nematode anticoagulant protein c2	1	0	0	0	0	0	0	1	0	0	0	0	0	0	0	0	0	0	0	0	0	0	0	0	0	0	1	TRUE	TRUE	1	0	1	0	0	0	0	0	0	0	0	0	0	0	0	0	0	0
1062	11288	ajulemic acid	0	1	1	0	0	0	0	0	0	0	0	0	0	0	1	0	0	1	0	1	0	0	0	0	0	1	0	TRUE	TRUE	0	0	0	0	0	0	0	0	0	0	0	0	0	0	0	0	0	0
1063	11297	bxt-51072	0	1	0	0	0	0	0	0	0	0	0	0	1	0	1	0	0	0	0	0	0	0	0	0	0	0	0	TRUE	TRUE	1	0	1	0	0	0	1	0	1	1	0	0	0	0	0	0	0	0
1064	11304	ment	0	1	0	0	0	0	0	0	0	0	0	0	0	0	0	0	0	0	0	0	0	0	0	0	0	0	0	TRUE	TRUE	0	0	1	0	1	0	1	0	0	0	0	1	1	1	0	1	1	1
1065	11325	snb-5001	1	0	0	0	0	0	1	0	0	0	0	0	0	0	0	0	0	0	0	0	0	0	0	0	0	0	0	TRUE	TRUE	0	0	0	0	0	0	0	0	0	0	0	0	0	0	0	0	0	0
1066	11326	piribedil	0	1	1	0	0	0	0	0	0	0	0	0	0	0	0	0	0	0	0	1	0	0	0	0	0	0	0	TRUE	TRUE	0	0	0	0	0	0	0	0	0	0	0	1	0	1	0	1	0	0
1067	11334	clazosentan	0	1	0	1	0	0	0	0	0	0	0	0	0	0	0	0	0	0	0	1	0	0	0	0	0	0	1	TRUE	TRUE	0	1	1	1	0	1	1	0	0	0	0	1	0	1	0	0	1	0
1068	11340	trodusquemine	0	1	0	1	0	0	0	0	0	0	0	0	0	0	0	0	1	0	0	0	0	0	0	0	0	0	0	TRUE	TRUE	0	0	0	0	1	0	1	0	1	0	1	0	0	0	0	0	0	0
1069	11372	emfilermin	1	0	0	0	0	0	0	0	0	0	0	0	0	0	0	0	0	1	0	1	0	0	0	0	0	0	0	TRUE	TRUE	0	0	1	1	0	1	1	0	0	0	1	1	1	1	0	1	0	0
1070	11403	beta-methyl-6-chloromelatonin	0	1	0	0	0	0	0	0	0	0	0	0	0	0	0	0	0	0	0	1	0	1	0	0	0	0	0	TRUE	TRUE	0	0	0	0	1	0	0	0	0	0	1	0	0	0	1	0	0	0
1071	11454	gavilimomab	1	0	0	0	0	0	0	0	0	0	0	0	0	0	1	0	0	0	0	0	0	0	0	0	0	0	0	TRUE	TRUE	0	0	0	0	0	0	0	0	0	0	0	0	0	0	0	0	0	0
1072	11460	arzoxifene hydrochloride	0	1	0	0	0	0	0	0	0	0	0	0	0	0	0	0	1	1	0	0	0	0	0	1	0	0	0	TRUE	TRUE	0	1	0	0	1	0	0	0	0	0	1	1	1	1	0	0	0	1
1073	11463	dersalazine	0	1	1	0	0	0	0	0	0	0	0	0	1	0	1	0	0	0	0	0	0	0	0	0	0	0	0	TRUE	TRUE	0	0	0	0	0	0	0	0	0	0	0	0	0	0	0	0	0	0
1074	11472	siplizumab	1	0	0	0	0	0	1	0	0	0	0	0	0	0	1	0	0	0	0	0	0	0	1	0	0	1	0	TRUE	TRUE	0	0	0	0	0	0	0	0	0	0	0	0	0	0	0	0	0	0
1075	11488	pactimibe	0	1	0	0	0	0	0	0	0	0	0	0	0	0	0	0	1	0	0	0	0	0	0	0	0	0	1	TRUE	TRUE	0	0	0	0	0	0	0	0	0	0	0	0	0	0	0	0	0	0
1076	11503	4162w94	1	0	0	0	0	0	0	0	0	0	0	0	0	0	1	0	0	1	0	0	0	0	0	0	0	0	0	TRUE	TRUE	0	0	0	0	0	0	0	0	0	0	0	0	0	0	0	0	0	0
1077	11553	lonafarnib	0	1	1	0	0	0	0	0	0	0	0	0	0	1	0	1	0	0	0	0	0	0	0	0	0	0	0	TRUE	TRUE	0	0	0	0	0	0	0	0	0	0	0	0	0	0	0	0	0	0
1078	11568	farglitazar	0	1	0	0	0	0	0	0	0	0	1	0	0	0	0	0	1	0	0	0	0	0	0	0	0	0	0	TRUE	TRUE	0	0	1	0	1	0	0	1	0	0	1	1	1	1	1	0	1	1
1079	11570	opc-33509	0	1	0	0	0	0	0	0	0	0	0	0	0	0	0	0	0	0	0	0	0	0	0	0	0	0	1	TRUE	TRUE	0	1	1	0	0	0	0	0	0	0	1	1	0	0	0	0	0	0
1080	11575	tesofensine	0	1	0	0	0	0	0	0	0	0	0	0	0	0	0	0	1	0	0	1	0	1	0	0	0	0	0	TRUE	TRUE	0	1	0	0	0	0	1	0	0	0	0	1	0	1	0	1	0	0
1081	11594	gacyclidine	0	1	0	0	0	1	0	0	0	0	0	0	0	0	0	0	0	0	0	1	0	0	0	0	0	0	0	TRUE	TRUE	0	0	0	0	0	0	0	0	0	0	0	0	0	1	0	1	0	0
1082	11618	azd-9773	1	0	0	0	0	0	0	0	0	0	0	0	0	0	0	1	0	0	0	0	0	0	0	0	0	0	1	TRUE	TRUE	0	0	0	0	0	0	0	0	1	0	0	0	0	1	0	0	0	0
1083	11623	zibotentan	0	1	0	0	0	0	0	0	0	0	0	0	0	1	0	0	0	0	0	0	0	0	0	0	0	0	0	TRUE	TRUE	0	1	1	1	0	1	1	0	0	0	0	1	0	1	0	0	1	0
1084	11634	tebanicline	0	1	0	0	0	0	0	0	0	0	0	0	0	0	0	0	0	0	0	1	0	0	0	0	0	0	0	TRUE	TRUE	0	0	0	0	0	0	0	0	0	0	0	0	0	1	0	1	0	0
1085	11637	brexanolone	0	1	0	1	0	0	0	0	0	0	0	0	0	0	0	0	0	0	0	1	1	1	0	0	0	0	0	TRUE	TRUE	0	0	0	0	0	0	0	0	0	0	0	0	0	1	0	1	0	0
1086	11645	disufenton sodium	0	1	0	1	0	0	0	0	0	0	0	0	0	0	0	0	0	0	0	1	0	0	0	0	0	0	1	TRUE	TRUE	0	0	0	0	0	0	1	0	0	0	0	0	1	0	0	0	0	0
1087	11646	tesaglitazar	0	1	0	0	0	0	0	0	0	0	1	0	0	0	0	0	1	0	0	0	0	0	0	0	0	0	0	TRUE	TRUE	0	0	1	0	1	0	0	1	0	0	1	1	1	1	1	0	1	1
1088	11648	satavaptan	0	1	0	0	0	0	0	1	0	0	0	0	1	1	0	0	0	0	0	0	0	0	0	0	0	0	0	TRUE	TRUE	0	0	0	0	1	0	1	0	0	0	1	0	0	1	0	1	1	0
1089	11649	idraparinux sodium	0	1	0	0	0	0	0	0	0	0	0	0	0	0	0	0	0	0	0	0	0	0	0	0	1	0	1	TRUE	TRUE	1	0	1	0	0	0	0	0	0	0	0	0	0	0	0	0	0	0
1090	11668	succinobucol	1	0	0	0	0	0	0	1	0	0	0	0	0	0	0	0	0	0	0	0	0	0	0	0	0	0	1	TRUE	TRUE	0	0	0	0	0	0	0	0	0	0	0	0	0	0	0	0	0	0
1091	11695	acotiamide hydrochloride hydrate	0	1	1	0	0	0	0	0	0	0	0	0	1	0	0	0	0	0	0	0	0	0	0	0	0	0	0	TRUE	TRUE	0	1	0	0	0	0	0	0	0	0	0	0	1	0	0	0	0	0
1092	11706	diquafosol tetrasodium	0	1	0	0	1	0	0	0	0	0	0	1	0	0	0	0	1	0	0	0	0	0	0	0	0	0	0	TRUE	TRUE	0	0	0	0	0	0	0	0	0	0	0	0	0	0	0	0	0	0
1093	11717	cra-2059	0	1	0	0	0	0	0	0	0	0	0	0	1	0	1	0	0	0	0	0	0	0	0	0	0	0	0	TRUE	TRUE	0	0	0	0	0	0	0	0	0	0	0	0	0	0	0	0	0	0
1094	11741	ly-334370	0	1	0	0	0	0	0	0	0	0	0	0	0	0	0	0	0	0	0	1	0	0	0	0	0	0	1	TRUE	TRUE	0	0	0	0	0	0	0	0	0	0	0	0	0	0	0	0	0	0
1095	11750	istaroxime	0	1	0	1	0	0	0	1	0	0	0	0	0	0	0	0	0	0	0	0	0	0	0	0	0	0	1	TRUE	TRUE	0	0	0	0	0	0	0	0	0	0	0	0	0	0	0	0	0	0
1096	11765	terameprocol	0	1	0	0	0	0	0	0	0	0	0	0	0	0	1	1	0	0	0	0	0	0	0	1	0	0	0	TRUE	TRUE	0	0	0	0	0	0	0	0	0	0	0	0	0	0	0	0	0	0
1097	11813	farampator	0	1	0	0	0	0	0	0	0	0	0	0	0	0	0	0	0	0	0	0	0	0	0	0	0	0	0	TRUE	TRUE	0	1	0	0	0	0	0	0	0	0	0	0	0	0	0	1	0	0
1098	11818	ic-14	1	0	0	0	0	0	0	0	0	0	0	0	0	0	0	1	0	0	0	0	0	0	0	0	0	0	0	TRUE	TRUE	0	0	0	0	0	0	0	0	0	0	0	0	0	0	0	0	0	0
1099	11833	resiniferatoxin	0	1	0	1	0	0	0	0	0	0	0	0	0	0	1	0	0	0	0	0	0	0	1	0	0	0	0	TRUE	TRUE	0	0	0	0	0	0	0	0	0	0	0	0	0	0	0	0	0	0
1100	11834	zanolimumab	1	0	0	0	0	0	0	0	0	0	0	0	0	0	1	0	0	1	0	0	0	0	0	0	0	0	0	TRUE	TRUE	0	0	0	0	0	0	0	0	0	0	0	0	0	0	0	0	0	0
1101	11847	indiplon	0	1	0	0	0	0	0	0	0	0	0	0	0	0	0	0	0	0	0	1	0	1	0	0	0	0	0	TRUE	TRUE	0	0	0	0	0	0	0	0	0	0	0	0	0	1	0	1	0	0
1102	11889	lerdelimumab	1	0	0	0	0	0	0	0	0	0	0	1	0	0	0	0	0	0	0	0	0	0	0	0	0	1	0	TRUE	TRUE	1	1	1	0	0	1	1	0	0	0	0	1	0	0	0	0	0	0
1103	11902	cdc-801	0	1	0	0	0	0	0	0	0	0	0	0	1	0	1	0	0	0	0	0	0	0	0	0	0	0	0	TRUE	TRUE	0	0	1	0	1	1	1	0	1	0	1	1	1	1	1	1	1	1
1104	11922	bardoxolone	0	1	1	0	0	0	0	0	0	0	1	0	0	0	0	0	1	0	0	0	0	0	1	0	1	0	1	TRUE	TRUE	0	0	0	0	0	0	0	0	0	0	0	0	0	0	0	0	0	0
1105	11934	neflamapimod	0	1	1	0	0	0	0	0	0	0	0	0	0	0	0	0	0	0	0	1	0	1	0	0	0	0	0	TRUE	TRUE	0	0	0	0	0	0	0	0	0	0	0	0	0	0	0	0	0	0
1106	11964	sun-e3001	1	0	0	0	0	0	0	0	0	0	0	0	0	0	0	0	1	1	0	0	0	0	0	0	0	0	0	TRUE	TRUE	0	1	1	1	1	1	1	0	0	0	1	1	1	1	1	0	1	0
1107	11977	balaglitazone	0	1	0	0	0	0	0	0	0	0	1	0	0	0	0	0	1	0	0	0	0	0	0	0	0	0	0	TRUE	TRUE	0	0	1	0	1	0	0	1	0	0	1	1	1	1	1	0	1	1
1108	11999	ss1(dsfv)-pe38	0	1	0	0	0	0	0	0	0	0	0	0	0	0	1	0	0	0	0	0	0	0	0	0	1	0	0	TRUE	TRUE	0	0	0	0	0	1	0	0	0	0	0	1	0	1	0	1	0	0
1109	12050	zotarolimus	0	1	0	0	0	0	0	1	0	0	0	0	0	0	0	0	0	0	0	0	0	0	0	0	0	0	1	TRUE	TRUE	0	0	0	0	0	1	0	0	0	0	0	0	0	1	0	0	0	0
1110	12052	corifollitropin alfa	1	0	0	1	0	0	0	0	0	0	0	0	0	0	0	0	0	0	0	0	0	0	0	1	0	0	0	TRUE	TRUE	0	0	1	0	1	0	0	0	0	0	0	0	0	0	1	0	1	1
1111	12055	leridistim	1	0	0	0	0	0	0	0	0	0	0	0	0	0	1	0	0	0	0	0	0	0	0	0	0	0	0	TRUE	TRUE	1	0	1	0	0	0	0	1	0	0	0	1	1	0	0	0	0	0
1112	12116	tramiprosate	0	1	0	0	0	0	0	0	0	0	0	0	0	0	0	0	0	0	0	1	0	1	0	0	0	0	1	TRUE	TRUE	0	0	0	0	0	0	0	0	1	0	0	0	0	1	0	1	0	0
1113	12127	enokizumab	1	0	0	0	0	0	0	0	0	0	0	0	0	0	1	0	0	0	0	0	0	0	0	0	1	0	0	TRUE	TRUE	0	0	0	0	0	0	0	0	0	0	0	0	0	0	0	0	0	0
1114	12130	segesterone acetate	0	1	0	0	0	0	0	0	0	0	0	0	0	0	0	0	0	0	0	0	0	0	0	1	0	0	0	TRUE	TRUE	0	1	0	0	0	0	0	0	0	0	1	0	0	0	0	0	0	1
1115	12170	gw-409544x	0	1	0	0	0	0	0	0	0	0	0	0	0	0	0	0	1	0	0	0	0	0	0	0	0	0	0	TRUE	TRUE	0	0	1	0	1	0	0	1	0	0	1	1	1	1	1	0	1	1
1116	12173	delmitide	0	1	0	0	0	0	0	0	0	0	0	0	1	0	1	0	0	0	0	0	0	0	0	0	1	0	0	TRUE	TRUE	1	0	0	0	0	0	0	0	1	0	0	1	1	1	0	0	0	0
1117	12203	tezosentan disodium	0	1	0	0	0	0	0	1	0	0	0	0	0	1	0	0	0	0	0	0	0	0	1	0	0	0	1	TRUE	TRUE	0	1	1	1	0	1	1	0	0	0	1	1	0	1	1	0	1	0
1118	12222	apricoxib	0	1	0	0	0	0	0	0	0	0	0	0	0	0	0	0	0	0	0	0	0	0	0	0	0	0	0	TRUE	TRUE	0	0	0	0	0	0	0	0	0	0	0	0	0	0	0	0	0	0
1119	12266	propiverine hydrochloride	0	1	1	0	0	0	0	0	0	0	0	0	0	0	0	0	0	0	0	1	0	0	1	0	0	0	0	TRUE	TRUE	1	1	1	0	0	0	0	0	0	0	0	1	1	1	0	1	1	0
1120	12299	benzbromarone	0	1	1	0	0	0	0	0	0	0	0	0	0	0	0	0	1	1	0	0	0	0	0	0	0	0	0	TRUE	TRUE	0	0	0	0	0	0	0	0	0	0	1	0	0	0	0	0	1	0
1121	12303	in-105	1	0	1	0	0	0	0	0	0	0	1	0	0	0	1	0	1	0	0	0	0	0	0	0	0	0	0	TRUE	TRUE	0	0	1	0	1	0	1	0	0	0	1	1	1	1	1	0	0	1
1122	12304	linaprazan	0	1	0	0	0	0	0	0	0	0	0	0	1	0	0	0	0	0	0	0	0	0	0	0	0	0	0	TRUE	TRUE	0	0	0	0	0	0	0	0	0	0	0	0	0	0	0	0	0	0
1123	12315	ganstigmine hydrochloride	0	1	0	0	0	0	0	0	0	0	0	0	0	0	0	0	0	0	0	1	0	1	0	0	0	0	0	TRUE	TRUE	0	1	0	0	0	0	0	0	0	0	0	0	0	0	0	0	0	0
1124	12325	at-1015	0	1	0	0	0	0	0	0	0	0	0	0	0	0	0	0	0	0	0	0	0	0	0	0	0	0	1	TRUE	TRUE	0	0	0	0	0	0	0	0	0	0	0	0	0	0	0	1	0	0
1125	12331	beloranib hemioxalate	0	1	0	0	0	0	0	0	1	0	1	0	0	0	0	0	1	0	0	1	0	1	0	0	0	0	0	TRUE	TRUE	0	0	0	0	0	0	0	0	0	0	0	0	0	0	0	0	0	0
1126	12365	teplizumab	1	0	0	1	0	0	0	0	0	0	1	0	0	0	1	0	1	0	0	0	0	0	0	0	0	0	0	TRUE	TRUE	1	0	0	1	0	0	0	0	1	1	0	0	0	0	0	0	0	0
1127	12377	dac:glp-1	1	0	0	0	0	0	0	0	0	0	1	0	0	0	0	0	1	0	0	0	0	0	0	0	0	0	0	TRUE	TRUE	0	0	0	0	0	0	0	0	0	0	0	0	0	0	0	0	0	0
1128	12380	arhalofenate	0	1	1	0	0	0	0	0	0	0	0	0	0	0	0	0	1	1	0	0	0	0	0	0	0	0	0	TRUE	TRUE	0	0	1	0	1	0	0	1	0	0	1	1	1	1	1	0	1	1
1129	12385	bucelipase alfa	1	0	1	0	0	0	0	0	0	0	0	0	0	0	0	0	0	0	0	0	1	0	0	0	0	0	0	TRUE	TRUE	0	0	0	0	0	0	1	0	0	0	0	0	0	0	0	0	0	0
1130	12388	maralixibat chloride	0	1	1	0	0	0	0	0	1	0	0	0	0	1	1	0	0	0	0	0	0	0	0	0	0	0	0	TRUE	TRUE	0	0	0	0	0	0	0	0	0	0	0	0	0	0	0	0	0	0
1131	12390	delucemine hydrochloride	0	1	0	0	0	0	0	0	0	0	0	0	0	0	0	0	0	0	0	1	0	0	0	0	0	0	1	TRUE	TRUE	0	0	0	0	0	0	0	0	0	0	0	0	0	1	0	1	0	0
1132	12394	lumiliximab	1	0	0	0	0	0	0	0	0	0	0	0	0	0	1	0	0	0	0	0	0	0	0	0	1	0	0	TRUE	TRUE	0	0	0	0	0	0	0	0	0	0	0	0	0	0	0	0	0	0
1133	12446	artemin	1	0	0	0	0	0	0	0	0	0	0	0	0	0	0	0	0	1	0	1	0	0	0	0	0	0	0	TRUE	TRUE	0	0	0	0	0	0	0	0	0	0	0	0	0	0	0	0	0	0
1134	12493	reparixin	0	1	1	0	0	0	0	1	0	0	0	0	0	0	1	0	0	0	0	0	0	0	0	0	0	0	1	TRUE	TRUE	0	0	0	0	0	0	1	0	1	0	0	0	0	0	0	0	0	0
1135	12502	pardoprunox hydrochloride	0	1	0	0	0	0	0	0	0	0	0	0	0	0	0	0	0	0	0	1	0	0	0	0	0	0	0	TRUE	TRUE	0	0	0	0	0	0	0	0	0	0	0	1	0	1	1	1	0	0
1136	12520	davunetide	1	0	0	0	0	0	0	0	0	0	0	0	0	0	0	0	0	0	0	1	0	1	0	0	0	0	0	TRUE	TRUE	0	1	1	0	0	1	1	0	1	1	1	1	0	1	0	1	0	0
1137	12526	bremelanotide	1	0	0	1	0	0	0	0	0	0	0	0	0	0	0	0	0	0	0	0	0	1	0	1	0	0	0	TRUE	TRUE	1	0	0	0	0	0	0	0	0	0	1	1	1	0	0	0	0	0
1138	12529	dalcetrapib	0	1	1	0	0	0	0	1	0	0	0	0	0	0	0	0	1	0	0	0	0	0	0	0	0	0	1	TRUE	TRUE	1	1	0	0	0	1	0	0	0	0	1	0	0	0	0	0	0	0
1139	12534	odiparcil	0	1	0	0	0	0	0	0	0	0	0	0	0	0	0	0	0	0	0	1	0	0	0	0	0	0	1	TRUE	TRUE	1	0	1	0	0	0	0	0	0	0	0	0	0	0	0	0	0	0
1140	12559	cetilistat	0	1	0	0	0	0	0	0	0	0	1	0	0	0	0	0	1	0	0	0	0	0	0	0	0	0	0	TRUE	TRUE	0	0	0	0	0	0	1	0	0	0	0	0	0	0	0	0	0	0
1141	12580	surinabant	0	1	0	0	0	0	0	0	0	0	0	0	0	0	0	0	0	0	0	0	0	1	0	0	0	0	0	TRUE	TRUE	0	0	0	0	0	0	0	0	0	0	0	0	0	0	0	0	0	0
1142	12606	avosentan	0	1	0	0	0	0	0	0	0	0	1	0	0	0	0	0	1	0	0	0	0	0	1	0	0	0	0	TRUE	TRUE	0	1	1	1	0	1	1	0	0	0	0	1	0	1	0	0	1	0
1143	12625	bedoradrine sulfate	0	1	0	1	0	0	0	0	0	0	0	0	0	0	1	0	0	0	0	0	0	0	0	0	1	0	0	TRUE	TRUE	0	0	0	0	0	0	0	0	1	0	1	0	0	0	0	0	0	0
1144	12634	vmx-554	0	1	0	0	1	0	0	0	0	0	0	0	0	0	1	0	0	0	0	0	0	0	0	0	1	0	0	TRUE	TRUE	0	1	1	0	1	1	1	0	1	0	1	1	1	1	1	1	1	1
1145	12644	polmacoxib	0	1	1	0	0	0	0	0	0	0	0	0	0	0	0	0	0	0	0	0	0	0	0	0	0	0	0	TRUE	TRUE	1	0	1	0	0	1	1	1	0	0	1	1	0	1	0	1	1	0
1146	12670	diapep277	1	0	0	0	0	0	0	0	0	0	1	0	0	0	1	0	1	0	0	0	0	0	0	0	0	0	0	TRUE	TRUE	0	0	1	0	0	1	1	0	0	0	1	1	0	1	0	1	1	1
1147	12671	cor-005	1	0	0	0	0	0	0	0	0	0	0	0	0	0	0	0	0	0	0	0	0	0	0	0	0	0	0	TRUE	TRUE	0	0	0	0	0	0	0	0	0	0	0	0	0	0	0	0	0	0
1148	12675	senicapoc	0	1	0	0	0	0	1	0	1	0	0	0	0	0	0	0	0	0	0	0	0	0	0	0	0	0	0	TRUE	TRUE	0	0	0	0	0	0	0	0	0	0	0	0	1	0	0	0	0	1
1149	12728	dp-4088	0	1	1	0	0	0	0	0	0	0	0	0	0	0	0	0	0	0	0	1	0	0	0	0	0	0	1	TRUE	TRUE	0	0	0	0	0	0	0	0	0	0	0	0	0	0	0	0	0	0
1150	12735	ebp-921	0	1	0	0	0	0	0	0	0	0	0	0	0	0	0	0	0	0	0	0	0	0	0	0	0	0	0	TRUE	TRUE	0	0	0	0	0	0	0	0	0	0	0	0	0	0	0	0	0	0
1151	12741	uk-357903	0	1	0	0	0	0	0	0	0	0	0	0	1	0	0	0	0	0	0	0	0	0	0	0	0	0	0	TRUE	TRUE	0	0	0	0	0	0	0	0	1	0	0	1	0	0	0	0	0	0
1152	12745	vernakalant hydrochloride	0	1	0	1	0	0	0	1	0	0	0	0	0	0	0	0	0	0	0	0	0	0	0	0	0	0	0	TRUE	TRUE	0	1	0	0	0	0	0	0	0	0	0	0	0	1	1	0	0	0
1153	12791	indantadol hydrochloride	0	1	0	0	0	0	0	0	0	0	1	0	0	0	0	0	1	0	0	1	0	0	0	0	0	0	0	TRUE	TRUE	0	0	0	0	0	0	0	0	0	0	0	0	1	1	0	1	0	1
1154	12818	torcetrapib	0	1	0	0	0	0	0	0	1	0	1	0	0	0	0	0	1	0	0	0	0	0	0	0	0	0	0	TRUE	TRUE	1	1	0	0	0	1	0	0	0	0	1	0	0	0	0	0	0	0
1155	12875	priralfinamide	0	1	1	0	0	0	0	0	0	0	0	0	0	0	0	0	0	0	0	1	0	0	0	0	0	0	0	TRUE	TRUE	0	1	1	0	1	1	0	0	0	0	1	1	1	1	0	1	0	0
1156	12888	muraglitazar	0	1	0	0	0	0	0	0	0	0	1	0	0	0	0	0	1	0	0	0	0	0	0	0	0	0	0	TRUE	TRUE	0	0	1	0	1	0	0	1	0	0	1	1	1	1	1	0	1	1
1157	12895	vestipitant mesylate	0	1	0	0	0	0	0	0	0	1	0	0	0	0	0	0	0	0	0	1	0	1	0	0	0	0	0	TRUE	TRUE	0	0	0	0	0	0	0	0	0	0	0	0	0	1	0	0	0	0
1158	12920	ba-210	1	0	0	0	0	0	0	0	0	0	0	0	0	0	0	0	0	0	0	1	0	0	0	0	0	0	0	TRUE	TRUE	0	0	0	0	0	0	0	0	0	0	0	0	0	0	0	0	0	0
1159	12922	talabostat	0	1	0	0	0	0	1	0	0	0	0	0	0	0	0	0	0	0	0	0	0	0	0	0	0	0	0	TRUE	TRUE	0	0	0	0	0	0	0	0	0	0	0	0	0	0	0	0	0	0
1160	12959	sch-900435	0	1	0	0	0	0	0	0	0	0	0	0	0	0	0	0	0	0	0	0	0	1	0	0	0	0	0	TRUE	TRUE	0	0	0	0	0	0	0	0	0	0	0	0	0	0	0	0	0	0
1161	12963	taspoglutide	1	0	0	0	0	0	0	0	0	0	1	0	0	0	0	0	1	0	0	0	0	0	0	0	0	0	0	TRUE	TRUE	0	0	0	0	0	0	0	0	0	0	0	0	0	0	0	0	0	0
1162	12977	abaloparatide	1	0	0	1	0	0	0	0	0	0	0	0	0	0	0	0	1	1	0	0	0	0	0	1	0	0	0	TRUE	TRUE	0	1	1	1	1	1	1	0	0	0	1	1	1	1	1	0	1	0
1163	12978	ancriviroc	0	1	0	0	0	0	0	0	0	0	0	0	0	0	1	1	0	0	0	0	0	0	0	0	0	0	0	TRUE	TRUE	0	0	0	0	0	0	0	0	1	1	0	0	0	0	0	0	0	0
1164	13040	razaxaban hydrochloride	0	1	0	0	0	0	0	0	0	0	0	0	0	0	0	0	0	0	0	0	0	0	0	0	0	0	1	TRUE	TRUE	1	0	1	0	0	0	0	0	0	0	0	0	0	0	0	0	0	0
1165	13048	enzastaurin hydrochloride	0	1	1	0	0	0	0	0	0	0	0	0	0	0	0	0	0	0	0	0	0	0	0	0	0	0	0	TRUE	TRUE	0	0	0	0	0	0	1	0	1	0	0	0	0	0	0	0	0	0
1166	13067	eml-257	0	1	0	0	0	0	0	0	0	0	1	0	0	0	0	0	1	0	0	0	0	0	0	0	0	0	0	TRUE	TRUE	0	0	1	0	1	0	1	0	0	0	1	1	1	1	1	0	0	1
1167	13070	lesogaberan	0	1	0	0	0	0	0	0	0	0	0	0	1	0	0	0	0	0	0	0	0	0	0	0	0	0	0	TRUE	TRUE	0	0	0	0	0	0	0	0	0	0	0	0	0	0	0	0	0	0
1168	13080	dirucotide	1	0	0	0	0	0	0	0	0	0	0	0	0	0	1	0	0	0	0	1	0	0	0	0	0	0	0	TRUE	TRUE	0	0	0	0	0	0	0	0	0	0	0	0	0	0	0	0	0	0
1169	13093	atacicept	1	0	0	1	0	0	0	0	0	0	0	1	0	0	1	0	0	1	0	1	0	0	0	0	0	1	0	TRUE	TRUE	1	0	0	0	0	0	0	0	1	0	0	0	0	0	0	0	1	0
1170	13099	sparsentan	0	1	1	0	0	0	0	0	0	0	0	0	0	0	0	0	0	0	0	0	0	0	1	0	0	0	1	TRUE	TRUE	0	1	1	1	1	1	1	0	0	0	1	1	0	1	0	0	1	0
1171	13253	darapladib	0	1	0	0	0	0	0	1	0	0	1	1	0	1	1	0	1	0	0	1	0	0	0	0	1	1	1	TRUE	TRUE	0	1	0	0	1	0	0	0	1	0	1	0	0	0	0	0	0	0
1172	13262	relacatib	0	1	0	0	0	0	0	0	0	0	0	0	0	0	0	0	0	0	0	0	0	0	0	0	0	0	0	TRUE	TRUE	0	0	1	0	0	0	0	0	0	0	1	1	0	0	0	0	0	0
1173	13268	velafermin	1	0	0	0	0	0	0	0	0	0	0	0	1	0	0	0	0	0	0	0	0	0	0	0	0	0	0	TRUE	TRUE	0	0	1	0	0	0	0	0	0	0	0	1	0	0	0	0	0	0
1174	13294	ibipinabant	0	1	0	0	0	0	0	0	0	0	0	0	0	0	0	0	1	0	0	0	0	0	0	0	0	0	0	TRUE	TRUE	0	0	0	0	0	0	0	0	0	0	0	0	0	0	0	0	0	0
1175	13312	chf-4227	0	1	0	0	0	0	0	0	0	0	0	0	0	0	0	0	0	0	0	0	0	0	0	0	0	0	0	TRUE	TRUE	0	1	0	0	1	0	0	0	0	0	1	1	1	1	0	0	0	1
1176	13362	preladenant	0	1	0	0	0	0	0	0	0	0	0	0	0	0	0	0	0	0	0	1	0	0	0	0	0	0	0	TRUE	TRUE	0	0	0	0	0	0	0	0	0	0	0	0	0	0	0	0	0	0
1177	13382	tarafenacin	0	1	0	0	0	0	0	0	0	0	0	0	0	0	0	0	0	0	0	1	0	0	1	0	0	0	0	TRUE	TRUE	0	0	1	0	0	0	0	0	0	0	0	0	0	1	0	0	1	0
1178	13395	azd-9056	0	1	0	0	0	0	0	0	0	0	0	0	1	0	1	0	0	0	0	0	0	0	0	0	0	0	0	TRUE	TRUE	0	0	0	0	0	0	0	0	0	0	0	0	0	0	0	0	0	0
1179	13420	nepidermin	1	0	0	0	1	0	0	0	0	0	1	0	1	0	0	0	1	0	0	1	0	0	0	0	0	1	1	TRUE	TRUE	0	0	0	0	0	1	1	0	0	1	1	1	1	1	0	1	0	0
1180	13442	palovarotene	0	1	1	0	0	0	0	0	0	0	0	0	0	0	0	0	0	0	0	0	0	0	0	0	0	0	0	TRUE	TRUE	0	0	0	0	0	0	0	0	0	0	0	0	0	0	0	0	0	0
1181	13509	ly-307161 sr	1	0	0	0	0	0	0	0	0	0	1	0	1	0	0	0	1	0	0	0	0	1	0	0	0	0	0	TRUE	TRUE	0	0	0	0	0	0	0	0	0	0	0	0	0	0	0	0	0	0
1182	13515	sprifermin	1	0	0	1	0	0	0	0	0	0	0	0	0	0	0	0	0	1	0	0	0	0	0	0	0	0	0	TRUE	TRUE	0	0	0	0	0	0	0	1	0	0	0	1	0	0	0	0	0	0
1183	13534	evatanepag	0	1	0	0	0	0	0	0	0	0	0	0	0	0	0	0	0	1	0	0	0	0	0	0	0	0	0	TRUE	TRUE	0	0	0	0	0	0	0	0	1	0	0	0	1	0	0	0	0	0
1184	13537	amitifadine hydrochloride	0	1	1	0	0	0	0	0	0	0	0	0	0	0	0	0	1	0	0	0	0	1	0	0	0	0	0	TRUE	TRUE	0	1	0	0	0	0	1	0	0	0	0	1	0	1	0	1	0	0
1185	13554	naproxen etemesil	0	1	0	0	0	0	0	0	0	0	0	0	0	0	1	0	0	1	0	0	0	0	0	0	0	0	0	TRUE	TRUE	0	0	0	0	0	0	0	0	0	0	0	0	0	0	0	0	0	0
1186	13555	abn-912	1	0	0	0	0	0	0	0	0	0	0	0	0	0	1	0	0	1	0	0	0	0	0	0	0	0	0	TRUE	TRUE	0	0	1	0	0	0	0	0	1	0	0	1	0	1	0	0	0	0
1187	13558	sergliflozin etabonate	0	1	0	0	0	0	0	0	0	0	0	0	0	0	0	0	0	0	0	0	0	0	0	0	0	0	0	TRUE	TRUE	0	0	0	0	0	0	0	0	0	0	0	0	0	0	0	0	1	0
1188	13559	casopitant mesylate	0	1	0	0	0	0	0	0	0	0	0	0	1	0	0	0	0	1	0	1	0	1	1	0	0	0	0	TRUE	TRUE	0	0	0	0	0	0	0	0	0	0	0	0	0	1	0	0	0	0
1189	13562	sotrastaurin	0	1	1	0	0	0	0	0	0	0	0	0	0	1	1	0	0	0	0	0	0	0	0	0	0	0	0	TRUE	TRUE	1	1	0	0	0	0	1	1	1	1	1	1	0	1	0	1	1	0
1190	13571	brivaracetam	0	1	1	1	0	0	0	0	0	0	0	0	0	0	0	0	0	0	0	1	0	0	0	0	0	0	0	TRUE	TRUE	0	1	0	0	0	0	0	0	0	0	0	1	0	0	0	0	0	0
1191	13575	mimopezil	0	1	0	0	0	0	0	0	0	0	0	0	0	0	0	0	0	0	0	1	0	1	0	0	0	0	0	TRUE	TRUE	0	1	0	0	0	0	0	0	0	0	0	0	0	0	0	0	0	0
1192	13576	mem-1414	0	1	0	0	0	0	0	0	0	0	0	0	0	0	0	0	0	0	0	1	0	1	0	0	0	0	0	TRUE	TRUE	0	0	1	0	1	1	1	0	1	0	1	1	1	1	1	1	1	1
1193	13583	paquinimod	0	1	1	0	0	0	0	0	0	0	0	0	0	0	1	0	0	1	0	0	0	0	0	0	0	1	0	TRUE	TRUE	0	0	0	0	0	0	0	0	0	0	0	0	0	0	0	0	0	0
1194	13597	cl-216303	0	1	0	0	0	0	0	0	0	0	0	0	0	0	0	0	0	0	0	0	0	1	0	0	0	0	0	TRUE	TRUE	0	1	0	0	0	0	1	0	0	0	0	1	0	1	0	1	0	0
1195	13625	kn-38-7271	0	1	0	0	0	0	0	0	0	0	0	0	0	0	0	0	0	0	0	1	0	0	0	0	0	0	1	TRUE	TRUE	0	0	0	0	0	0	0	0	0	0	0	0	0	0	0	0	0	0
1196	13636	gs-9667	0	1	0	0	0	0	0	1	0	0	1	0	0	0	0	0	1	0	0	0	0	0	0	0	0	0	0	TRUE	TRUE	0	0	0	0	0	0	0	0	0	0	0	0	0	0	0	0	0	0
1197	13643	elobixibat	0	1	1	0	0	0	0	0	0	0	0	0	1	0	0	0	0	0	0	0	0	0	0	0	0	0	0	TRUE	TRUE	0	0	0	0	0	0	1	0	0	0	1	1	0	0	0	0	0	0
1198	13647	human peptide yy (3-36)	1	0	0	0	0	0	0	0	0	0	0	0	0	0	0	0	1	0	0	0	0	0	0	0	0	0	0	TRUE	TRUE	0	0	0	0	0	0	0	0	0	0	0	0	0	0	0	0	0	0
1199	13653	tonapofylline	0	1	0	0	0	0	0	1	0	0	0	0	0	0	0	0	0	0	0	0	0	0	1	0	0	0	0	TRUE	TRUE	0	0	0	0	0	0	0	0	0	0	0	0	0	0	0	0	0	0
1200	13662	remogliflozin etabonate	0	1	0	0	0	0	0	0	0	0	1	0	0	0	0	0	1	0	0	0	0	0	0	0	0	0	0	TRUE	TRUE	0	0	0	0	0	0	0	0	0	0	0	0	0	0	0	0	1	0
1201	13677	cobiprostone	0	1	0	0	0	0	0	0	0	0	0	0	1	0	0	0	0	0	0	0	0	0	0	0	0	0	0	TRUE	TRUE	0	0	1	0	0	1	0	0	0	0	0	1	0	1	0	0	0	0
1202	13683	sodelglitazar	0	1	0	0	0	0	0	0	0	0	1	0	0	0	0	0	1	0	0	0	0	0	0	0	0	0	0	TRUE	TRUE	0	0	1	0	1	0	0	1	0	0	1	1	1	1	1	0	1	1
1203	13687	dac:grf	1	0	0	0	0	0	0	0	0	0	0	0	0	0	1	1	1	0	0	0	0	0	0	0	0	0	0	TRUE	TRUE	0	0	0	0	1	0	0	0	0	0	0	1	0	0	0	0	0	0
1204	13706	(+)-(s,s)-reboxetine	0	1	0	0	0	0	0	0	0	0	1	0	0	0	0	0	1	1	0	1	0	0	1	0	0	0	0	TRUE	TRUE	0	1	0	0	0	0	0	0	0	0	0	1	0	1	0	0	0	0
1205	13739	mcd-386	0	1	0	0	0	0	0	0	0	0	0	0	0	0	0	0	0	0	0	1	0	1	0	0	0	0	0	TRUE	TRUE	0	0	0	0	0	0	0	0	0	0	0	0	0	0	0	0	0	0
1206	13740	wtx-101	0	1	1	0	0	0	0	0	1	0	0	1	0	1	0	0	1	0	0	1	0	0	0	0	0	0	0	TRUE	TRUE	0	0	0	0	0	0	0	0	0	0	0	1	1	1	0	1	0	0
1207	13761	belnacasan	0	1	0	0	0	0	0	0	0	0	0	0	0	0	0	0	0	0	0	1	0	0	0	0	0	0	0	TRUE	TRUE	1	0	0	0	0	0	1	0	0	0	0	0	0	0	0	0	0	0
1208	13823	tolimidone	0	1	1	0	0	0	0	0	0	0	1	0	0	0	0	0	1	0	0	0	0	0	0	0	0	0	0	TRUE	TRUE	0	0	0	0	0	0	0	0	1	0	0	1	0	0	0	0	0	0
1209	13875	managlinat dialanetil	0	1	0	0	0	0	0	0	0	0	1	0	0	0	0	0	1	0	0	0	0	0	0	0	0	0	0	TRUE	TRUE	0	0	1	0	1	0	0	0	0	0	1	0	0	0	0	0	0	1
1210	13931	aplaviroc hydrochloride	0	1	0	0	0	0	0	0	0	0	0	0	0	0	1	1	0	0	0	0	0	0	0	0	0	0	0	TRUE	TRUE	0	0	0	0	0	0	0	0	1	1	0	0	0	0	0	0	0	0
1211	13945	paclitaxel-eluting stent	0	1	0	0	0	0	0	1	0	0	0	0	0	0	0	0	0	0	0	0	0	0	0	0	0	0	1	TRUE	TRUE	0	0	1	0	0	1	0	0	0	0	0	1	0	1	0	1	0	0
1212	13948	firategrast	0	1	0	0	0	0	0	0	0	0	0	0	1	0	1	0	0	1	0	1	0	0	0	0	1	0	0	TRUE	TRUE	1	0	0	0	0	0	0	0	0	0	0	0	1	0	0	0	0	0
1213	13983	cenicriviroc mesilate	0	1	1	0	0	0	0	0	0	0	0	0	0	1	1	1	1	0	0	0	0	0	0	0	0	0	1	TRUE	TRUE	0	0	0	0	0	0	0	0	1	1	1	0	0	0	0	0	0	0
1214	13985	zaurategrast	0	1	0	0	0	0	0	0	0	0	0	0	0	0	1	0	0	0	0	1	0	0	0	0	0	0	0	TRUE	TRUE	1	0	0	0	0	0	0	0	0	0	0	0	1	0	0	0	0	0
1215	13991	apilimod mesilate	0	1	1	0	0	0	0	0	0	0	0	0	1	0	1	0	0	1	0	0	0	0	0	0	0	0	0	TRUE	TRUE	0	0	0	0	0	1	1	0	1	0	0	1	0	0	0	0	0	1
1216	14006	arg-098	1	0	0	0	0	0	0	0	0	0	0	0	0	0	0	0	0	1	0	0	0	0	0	0	0	0	0	TRUE	TRUE	1	0	1	0	0	0	0	0	1	0	0	0	1	0	0	0	0	0
1217	14023	radiprodil	0	1	1	0	0	0	0	0	0	0	0	0	0	0	0	0	0	0	0	1	0	0	0	0	0	0	0	TRUE	TRUE	0	0	0	0	0	0	0	0	1	0	0	1	0	1	0	1	0	0
1218	14031	ccr5mab004	1	0	0	0	0	0	0	0	0	0	0	0	0	0	1	1	0	0	0	0	0	0	0	0	0	0	0	TRUE	TRUE	0	0	0	0	0	0	0	0	1	1	0	0	0	0	0	0	0	0
1219	14049	pgn-0052	1	0	0	0	0	0	0	0	0	0	0	0	0	0	1	0	0	0	0	0	0	0	0	0	1	0	0	TRUE	TRUE	0	0	0	0	0	0	0	0	0	0	0	0	0	0	0	0	0	0
1220	14053	san-300	1	0	0	1	0	0	0	0	0	0	0	0	0	0	1	0	0	1	0	0	0	0	0	0	0	0	0	TRUE	TRUE	0	0	0	0	0	0	0	1	0	0	0	0	0	0	0	0	0	0
1221	14063	dextofisopam	0	1	0	0	0	0	0	0	0	0	0	0	1	0	0	0	0	0	0	0	0	1	0	0	0	0	0	TRUE	TRUE	0	0	0	0	0	0	0	0	0	0	0	0	0	1	0	1	0	0
1222	14066	levotofisopam	0	1	0	0	0	0	0	0	0	0	0	0	0	0	0	0	1	1	0	0	0	0	0	0	0	0	0	TRUE	TRUE	0	0	0	0	0	0	0	0	0	0	0	0	0	1	0	1	0	0
1223	14070	veltuzumab	1	0	0	1	0	0	1	0	0	0	0	0	0	0	1	0	0	0	0	0	0	0	0	0	0	0	0	TRUE	TRUE	0	0	1	0	0	0	0	0	1	1	0	0	0	0	0	0	0	0
1224	14080	atagabalin	0	1	0	0	0	0	0	0	0	0	0	0	0	0	0	0	0	0	0	1	0	1	0	0	0	0	0	TRUE	TRUE	0	0	0	0	0	0	0	0	0	0	0	0	0	0	0	0	0	0
1225	14095	pd-299685	0	1	0	0	0	0	0	0	0	0	0	0	0	0	1	0	0	0	0	0	0	0	1	1	0	0	1	TRUE	TRUE	0	0	0	0	0	0	0	0	0	0	0	0	0	0	0	0	0	0
1226	14101	mavoglurant	0	1	0	0	0	0	0	0	1	0	0	0	0	0	0	0	0	0	0	1	0	1	0	0	0	0	0	TRUE	TRUE	0	0	0	0	0	0	0	0	0	1	0	0	0	0	0	0	0	0
1227	14120	neratinib	0	1	1	0	0	0	0	0	0	0	0	0	0	0	0	0	0	0	0	0	0	0	0	0	0	0	0	TRUE	TRUE	0	0	0	0	0	0	1	0	0	1	1	1	1	1	0	0	0	1
1228	14121	teneligliptin hydrobromide hydrate	0	1	1	0	0	0	0	0	0	0	1	0	0	0	0	0	1	0	0	0	0	0	0	0	0	0	0	TRUE	TRUE	0	0	0	0	0	0	0	0	1	0	0	1	0	0	0	0	0	0
1229	14122	cyr-101	0	1	1	0	0	0	0	0	0	0	0	0	0	0	0	0	0	0	0	0	0	1	0	0	0	0	0	TRUE	TRUE	0	0	0	0	0	0	0	0	0	0	0	1	0	1	0	1	0	0
1230	14145	avatrombopag maleate	0	1	1	0	0	0	1	0	0	0	0	0	0	0	1	0	0	0	0	0	0	0	0	0	0	0	0	TRUE	TRUE	1	0	1	0	0	0	0	0	0	0	0	0	1	1	0	0	0	0
1231	14181	tralokinumab	1	0	0	1	0	0	0	0	0	0	0	0	1	0	1	0	0	0	0	0	0	0	0	0	1	1	0	TRUE	TRUE	1	0	0	0	0	0	0	0	1	0	0	0	1	1	0	0	0	0
1232	14197	topiroxostat	0	1	1	0	0	0	0	0	0	0	0	0	0	0	0	0	1	1	0	0	0	0	0	0	0	0	0	TRUE	TRUE	0	0	0	0	0	0	0	0	0	1	1	1	0	0	0	0	1	0
1233	14210	4f-benzoyl-tn-14003	1	0	0	1	0	0	0	0	0	0	0	0	0	0	0	0	0	0	0	0	0	0	0	0	0	0	0	TRUE	TRUE	1	0	1	0	0	0	0	0	1	1	0	0	1	0	0	0	1	1
1234	14212	spp-600	0	1	0	0	0	0	0	0	0	0	1	0	0	0	0	0	1	0	0	0	0	0	1	0	0	0	1	TRUE	TRUE	1	0	1	0	0	0	0	0	0	0	1	0	0	0	0	0	1	0
1235	14213	odanacatib	0	1	0	0	0	0	0	0	0	0	0	0	0	1	0	0	1	1	0	0	0	0	0	1	0	0	0	TRUE	TRUE	0	0	1	0	0	0	0	0	0	0	1	1	0	0	0	0	0	0
1236	14215	binimetinib	0	1	1	0	0	0	0	0	0	0	0	0	0	0	1	0	0	1	0	0	0	0	0	0	0	0	0	TRUE	TRUE	1	1	1	0	0	1	1	0	1	1	1	1	0	1	0	1	0	0
1237	14220	velneperit	0	1	0	0	0	0	0	0	0	0	0	0	0	0	0	0	1	0	0	0	0	0	0	0	0	0	0	TRUE	TRUE	0	0	0	0	0	0	0	0	0	0	0	0	0	0	0	0	0	0
1238	14235	darexaban maleate	0	1	0	0	0	0	0	1	0	0	0	0	0	0	0	0	0	0	0	0	0	0	0	0	0	0	1	TRUE	TRUE	1	0	1	0	0	0	0	0	0	0	0	0	0	0	0	0	0	0
1239	14239	lasmiditan hydrochloride	0	1	1	0	0	0	0	0	0	0	0	0	0	0	0	0	0	0	0	1	0	0	0	0	0	0	1	TRUE	TRUE	0	0	0	0	0	0	0	0	0	0	0	0	0	0	0	0	0	0
1240	14243	vicriviroc	0	1	0	0	0	0	0	0	0	0	0	0	0	0	1	1	0	0	0	0	0	0	0	0	0	0	0	TRUE	TRUE	0	0	0	0	0	0	0	0	1	1	0	0	0	0	0	0	0	0
1241	14251	osc	1	0	0	0	0	0	0	0	0	0	0	0	0	0	0	0	1	1	0	0	0	0	0	0	0	0	0	TRUE	TRUE	0	1	1	1	1	1	1	0	0	0	1	1	1	1	1	0	1	0
1242	14263	zyh-1	0	1	1	0	0	0	0	0	0	0	1	0	0	0	0	0	1	0	0	0	0	0	0	0	0	0	0	TRUE	TRUE	0	0	1	0	1	0	0	1	0	0	1	1	1	1	1	0	1	1
1243	14294	vidofludimus	0	1	1	0	0	0	0	0	0	0	0	0	1	0	1	0	0	0	0	0	0	0	0	0	0	0	0	TRUE	TRUE	0	0	1	1	1	1	1	0	0	0	1	1	0	0	1	1	1	1
1244	14298	denagliptin	0	1	0	0	0	0	0	0	0	0	1	0	0	0	0	0	1	0	0	0	0	0	0	0	0	0	0	TRUE	TRUE	0	0	0	0	0	0	0	0	1	0	0	1	0	0	0	0	0	0
1245	14305	intepirdine	0	1	1	0	0	0	0	0	0	0	0	0	0	0	0	0	0	0	0	1	0	1	0	0	0	0	0	TRUE	TRUE	0	0	0	0	0	0	0	0	0	0	0	0	0	0	0	0	0	0
1246	14306	endoxifen	0	1	1	0	1	0	0	0	0	0	0	0	0	0	0	0	0	0	0	0	0	1	0	0	0	0	0	TRUE	TRUE	0	1	0	0	1	0	0	0	0	0	1	1	1	1	0	0	0	1
1247	14316	piragliatin	0	1	0	0	0	0	0	0	0	0	1	0	0	0	0	0	1	0	0	0	0	0	0	0	0	0	0	TRUE	TRUE	1	0	1	1	1	1	1	0	1	0	1	1	0	1	1	1	0	0
1248	14333	vercirnon sodium	0	1	1	0	0	0	0	0	0	0	0	0	1	0	1	0	0	0	0	0	0	0	0	0	0	0	0	TRUE	TRUE	0	0	0	0	0	0	0	0	0	0	0	0	0	0	0	0	0	0
1249	14342	seletracetam	0	1	0	0	0	0	0	0	0	0	0	0	0	0	0	0	0	0	0	1	0	0	0	0	0	0	0	TRUE	TRUE	0	1	0	0	0	0	0	0	0	0	0	1	0	0	0	0	0	0
1250	14398	azd-1981	0	1	0	0	0	0	0	0	0	0	0	0	0	0	1	0	0	0	0	0	0	0	0	0	1	0	0	TRUE	TRUE	0	0	0	0	0	0	0	0	0	0	0	0	0	0	0	0	0	0
1251	14420	ur-1505	0	1	0	0	0	0	0	0	0	0	0	0	0	0	1	0	0	0	0	0	0	0	0	0	0	1	0	TRUE	TRUE	0	0	0	0	0	0	0	0	1	0	0	0	0	1	0	0	0	0
1252	14423	orvepitant	0	1	1	0	0	0	0	0	0	0	0	0	0	0	0	0	0	0	0	0	0	1	0	0	0	0	0	TRUE	TRUE	0	0	0	0	0	0	0	0	0	0	0	0	0	1	0	0	0	0
1253	14427	bapineuzumab	1	0	0	0	0	0	0	0	0	0	0	0	0	0	0	0	0	0	0	1	0	1	0	0	0	0	0	TRUE	TRUE	0	0	0	0	0	0	0	0	1	0	0	0	0	1	0	1	0	0
1254	14444	navarixin	0	1	0	0	0	0	0	0	0	0	0	0	0	0	1	0	0	0	0	0	0	0	0	0	1	0	0	TRUE	TRUE	0	0	0	0	0	0	1	0	1	0	0	0	0	0	0	0	0	0
1255	14445	umirolimus	0	1	0	0	0	0	0	1	0	0	0	0	0	0	0	0	0	0	0	0	0	0	0	0	0	0	1	TRUE	TRUE	0	0	0	0	0	1	0	0	0	0	0	0	0	1	0	0	0	0
1256	14462	naronapride dihydrochloride	0	1	0	0	0	0	0	0	0	0	0	0	1	0	0	0	0	0	0	0	0	1	0	0	0	0	0	TRUE	TRUE	0	0	0	0	0	0	0	0	0	0	0	0	0	0	0	0	0	0
1257	14502	amg-108	1	0	0	0	0	0	0	0	0	0	0	0	0	0	0	0	0	1	0	0	0	0	0	0	0	0	0	TRUE	TRUE	1	0	0	0	0	0	1	0	1	0	0	0	0	0	0	0	0	0
1258	14534	aqw-051	0	1	0	0	0	0	0	0	0	0	0	0	0	0	0	0	0	0	0	1	0	0	0	0	0	0	0	TRUE	TRUE	0	0	0	0	0	0	0	0	0	0	0	0	0	0	0	0	0	0
1259	14553	rpi-mn	1	0	1	1	0	0	0	0	0	0	0	0	0	0	1	1	0	0	0	0	0	0	0	0	0	0	0	TRUE	TRUE	1	0	1	0	0	0	0	0	1	1	0	0	1	0	0	0	1	1
1260	14566	l-759274	0	1	1	0	0	0	0	0	0	0	0	0	0	0	0	0	0	1	0	1	0	1	1	0	0	0	0	TRUE	TRUE	0	0	0	0	0	0	0	0	0	0	0	0	0	1	0	0	0	0
1261	14574	ctce-0214	1	0	0	1	0	0	1	0	0	0	0	0	0	0	0	0	0	0	0	0	0	0	0	0	0	0	0	TRUE	TRUE	0	1	0	0	0	0	0	0	0	0	1	0	1	1	0	1	0	0
1262	14575	bempedoic acid	0	1	1	0	0	0	0	0	0	0	1	0	0	0	0	0	1	0	0	0	0	0	0	0	0	0	0	TRUE	TRUE	0	0	0	0	0	0	0	0	0	0	0	0	0	0	0	0	0	0
1263	14581	ispronicline	0	1	0	0	0	0	0	0	0	0	0	0	0	0	0	0	0	0	0	1	0	1	0	0	0	0	0	TRUE	TRUE	0	0	0	0	0	0	0	0	0	0	0	0	0	1	0	1	0	0
1264	14583	amuvatinib	0	1	0	0	0	0	0	0	0	0	0	0	0	0	0	0	0	0	0	0	0	0	0	0	0	0	0	TRUE	TRUE	1	1	1	0	0	1	1	1	1	0	1	1	1	1	0	1	1	1
1265	14586	otenabant hydrochloride	0	1	0	0	0	0	0	0	0	0	0	0	0	1	0	0	1	0	0	0	0	0	0	0	0	0	0	TRUE	TRUE	0	0	0	0	0	0	0	0	0	0	0	0	0	0	0	0	0	0
1266	14595	tru-015	1	0	0	0	0	0	0	0	0	0	0	0	0	0	1	0	0	1	0	0	0	0	0	0	0	0	0	TRUE	TRUE	0	0	1	0	0	0	0	0	1	1	0	0	0	0	0	0	0	0
1267	14600	stamulumab	1	0	0	0	0	0	0	0	1	0	0	0	0	0	0	0	0	1	0	1	0	0	0	0	0	0	0	TRUE	TRUE	0	0	0	0	0	0	0	0	0	0	0	1	0	0	0	0	0	0
1268	14606	ulimorelin	0	1	0	1	0	0	0	0	0	0	0	0	1	0	0	0	0	0	0	0	0	0	0	0	0	0	0	TRUE	TRUE	0	0	0	0	1	0	0	0	0	0	1	1	0	0	1	1	0	0
1269	14624	elubrixin tosylate	0	1	0	0	0	0	0	0	1	0	0	0	1	0	0	0	0	0	0	0	0	0	0	0	1	0	0	TRUE	TRUE	0	0	0	0	0	0	1	0	1	0	0	0	0	0	0	0	0	0
1270	14625	levoketoconazole	0	1	0	0	0	0	0	0	0	0	1	0	0	0	0	0	1	0	0	0	0	0	0	0	0	0	0	TRUE	TRUE	0	0	0	0	1	0	0	0	0	0	1	1	0	1	0	1	0	1
1271	14638	tanezumab	1	0	0	1	0	0	0	0	0	0	0	0	0	0	1	0	0	1	0	0	0	0	1	1	0	0	0	TRUE	TRUE	0	0	0	0	0	0	0	0	0	0	0	1	1	1	0	1	0	0
1272	14643	eldelumab	1	0	0	1	0	0	0	0	0	0	0	0	1	0	1	0	0	0	0	0	0	0	0	0	0	0	0	TRUE	TRUE	0	0	0	0	0	0	0	0	0	0	0	0	0	0	0	0	0	0
1273	14645	itolizumab	1	0	0	1	0	0	0	0	0	0	0	0	0	0	1	0	0	0	0	0	0	0	0	0	0	1	0	TRUE	TRUE	0	0	1	0	0	0	1	0	1	0	0	0	0	1	0	0	0	0
1274	14654	ocrelizumab	1	0	0	1	0	0	0	0	0	0	0	0	0	0	1	0	0	1	0	1	0	0	1	0	0	1	0	TRUE	TRUE	0	0	1	0	0	0	0	0	1	1	0	0	0	0	0	0	0	0
1275	14670	itanapraced	0	1	1	0	0	0	0	0	0	0	0	0	0	0	0	0	0	0	0	1	0	1	0	0	0	0	0	TRUE	TRUE	0	0	0	0	0	0	0	0	0	0	1	0	0	0	0	0	0	0
1276	14693	239512	0	1	0	0	0	0	0	0	0	0	0	0	0	0	1	0	0	0	0	1	0	1	0	0	0	0	0	TRUE	TRUE	0	0	0	0	0	0	0	0	0	0	0	0	0	0	0	0	0	0
1277	14694	elacestrant	0	1	0	0	0	0	0	0	0	0	0	0	0	0	0	0	0	0	0	0	0	0	0	1	0	0	1	TRUE	TRUE	0	1	0	0	1	0	0	0	0	0	1	1	1	1	0	0	0	1
1278	14702	nelotanserin	0	1	1	0	0	0	0	0	0	0	0	0	0	0	0	0	0	0	0	1	0	1	0	0	0	0	0	TRUE	TRUE	0	0	0	0	0	0	0	0	0	0	0	0	0	0	0	1	0	0
1279	14712	ponezumab	1	0	0	0	0	0	0	0	0	0	0	0	0	0	0	0	0	0	0	1	0	1	0	0	0	0	0	TRUE	TRUE	0	0	0	0	0	0	0	0	1	0	0	0	0	1	0	1	0	0
1280	14713	fremanezumab	1	0	0	1	0	0	0	0	0	0	0	0	0	0	0	0	0	0	0	1	0	0	0	0	0	0	1	TRUE	TRUE	0	0	0	0	0	0	0	0	0	0	0	0	0	0	0	0	0	0
1281	14727	naluzotan hydrochloride	0	1	0	0	0	0	0	0	0	0	0	0	0	0	0	0	0	0	0	0	0	1	0	0	0	0	0	TRUE	TRUE	0	0	0	0	0	0	0	0	0	0	0	0	0	0	1	1	0	0
1282	14742	lab ghrh	1	0	0	0	0	0	0	0	0	0	0	0	0	0	0	0	1	0	0	0	0	0	0	0	0	0	0	TRUE	TRUE	0	0	0	0	1	0	0	0	0	0	0	1	0	0	0	0	0	0
1283	14765	tnx-650	1	0	0	1	0	0	0	0	0	0	0	0	0	0	1	0	0	0	0	0	0	0	0	0	1	0	0	TRUE	TRUE	1	0	0	0	0	0	0	0	1	0	0	0	1	1	0	0	0	0
1284	14783	alisporivir	0	1	1	0	0	0	0	0	1	0	0	0	0	1	1	1	0	1	0	1	0	1	0	0	0	0	0	TRUE	TRUE	0	0	0	0	0	0	0	0	0	0	0	0	0	0	0	0	0	0
1285	14786	d-4f	1	0	0	0	0	0	0	0	0	0	0	0	0	0	0	0	0	0	0	0	0	0	0	0	0	0	1	TRUE	TRUE	1	0	1	0	0	0	1	1	1	0	1	0	0	0	0	0	1	0
1286	14789	scyllo-inositol	0	1	1	0	0	0	0	0	0	0	0	0	0	0	0	0	0	0	0	1	0	1	0	0	0	0	0	TRUE	TRUE	0	0	0	0	0	0	0	0	1	0	0	0	0	1	0	1	0	0
1287	14804	gsk-159802	0	1	0	0	0	0	0	0	0	0	0	0	0	0	1	0	0	0	0	0	0	0	0	0	1	0	0	TRUE	TRUE	0	0	0	0	0	0	0	0	1	0	1	0	0	0	0	0	0	0
1288	14815	apratastat	0	1	0	0	0	0	0	0	0	0	0	0	0	0	1	0	0	1	0	0	0	0	0	0	0	0	0	TRUE	TRUE	1	0	0	0	0	1	1	0	1	1	0	0	0	0	0	0	0	0
1289	14819	blisibimod	1	0	0	1	0	0	0	0	0	0	0	0	0	0	1	0	0	1	0	0	0	0	1	0	0	1	0	TRUE	TRUE	0	0	0	0	0	0	0	0	0	0	0	0	0	0	0	0	0	0
1290	14820	fulranumab	1	0	0	0	0	0	0	0	0	0	1	0	0	0	0	1	1	1	0	1	0	0	0	0	0	0	0	TRUE	TRUE	0	0	0	0	0	0	0	0	0	0	0	1	1	1	0	1	0	0
1291	14823	neu-2000	0	1	0	1	0	0	0	1	0	0	0	0	0	0	0	0	0	0	0	1	0	0	0	0	0	0	1	TRUE	TRUE	0	0	0	0	0	0	0	0	0	0	0	0	0	1	0	1	0	0
1292	14828	anifrolumab	1	0	0	1	0	0	0	0	0	0	0	0	0	0	1	0	0	1	0	0	0	0	0	0	0	1	0	TRUE	TRUE	0	0	0	0	0	0	0	0	0	0	0	0	0	1	0	1	0	0
1293	14837	768974	1	0	0	0	0	0	0	0	0	0	0	0	0	0	0	0	1	1	0	0	0	0	0	1	0	0	0	TRUE	TRUE	0	1	1	1	1	1	1	0	0	0	1	1	1	1	1	0	1	0
1294	14861	maxy-vii	1	0	0	0	0	0	1	0	1	0	0	0	0	0	0	0	0	0	0	0	0	0	0	0	0	0	0	TRUE	TRUE	1	0	1	0	0	0	0	0	0	0	0	0	0	0	0	0	0	0
1295	14870	peginterferon lambda-1a	1	0	0	1	0	0	0	0	0	0	0	0	0	1	0	1	0	0	0	0	0	0	0	0	0	0	0	TRUE	TRUE	0	0	0	0	0	0	0	0	1	0	0	0	0	0	0	0	0	0
1296	14893	telcagepant	0	1	0	0	0	0	0	0	0	0	0	0	0	0	0	0	0	0	0	1	0	0	0	0	0	0	1	TRUE	TRUE	0	0	0	0	0	0	0	0	0	0	0	0	0	0	0	0	0	0
1297	14902	emicerfont	0	1	0	0	0	0	0	0	0	0	0	0	1	0	0	0	0	0	0	0	0	1	0	0	0	0	0	TRUE	TRUE	0	0	0	0	0	0	0	0	1	0	0	0	1	1	0	0	0	1
1298	14914	enobosarm	0	1	1	0	0	0	0	0	0	0	0	0	0	0	0	0	0	1	0	1	0	0	0	0	0	0	0	TRUE	TRUE	0	0	1	0	1	0	1	0	0	0	0	1	1	1	0	1	1	1
1299	14919	ch-1504	0	1	0	0	0	0	0	0	0	0	0	0	0	0	1	0	0	1	0	0	0	0	0	0	0	0	0	TRUE	TRUE	1	0	1	0	0	0	1	1	0	0	1	1	0	1	0	1	0	0
1300	14931	siponimod	0	1	1	0	0	0	0	0	0	0	0	0	0	0	1	0	0	1	0	1	0	0	0	0	0	1	0	TRUE	TRUE	0	0	0	0	0	0	0	0	0	0	0	0	0	1	0	0	0	0
1301	14936	tregalizumab	1	0	0	1	0	0	0	0	0	0	0	0	0	0	1	0	0	1	0	0	0	0	0	0	0	0	0	TRUE	TRUE	0	0	0	0	0	0	0	0	0	0	0	0	0	0	0	0	0	0
1302	14962	betrixaban	0	1	1	0	0	0	0	1	0	0	0	0	0	0	0	0	0	0	0	0	0	0	0	0	1	0	1	TRUE	TRUE	1	0	1	0	0	0	0	0	0	0	0	0	0	0	0	0	0	0
1303	14969	basimglurant sulfate	0	1	0	0	0	0	0	0	0	0	0	0	0	0	0	0	0	0	0	0	0	1	0	0	0	0	0	TRUE	TRUE	0	0	0	0	0	0	0	0	0	1	0	0	0	0	0	0	0	0
1304	14978	rislenemdaz	0	1	1	0	0	0	0	0	0	0	0	0	0	0	0	0	0	0	0	1	0	1	0	0	0	0	0	TRUE	TRUE	0	0	0	0	0	0	0	0	1	0	0	1	0	1	0	1	0	0
1305	14984	bitopertin	0	1	0	0	0	0	0	0	0	0	0	0	0	0	0	0	0	0	0	0	0	1	0	0	0	0	0	TRUE	TRUE	0	0	0	0	0	0	0	0	0	0	0	0	0	0	0	0	0	0
1306	14986	vorsetuzumab	1	0	0	0	0	0	0	0	0	0	0	0	0	0	1	0	0	0	0	0	0	0	0	0	0	0	0	TRUE	TRUE	0	0	0	0	0	0	0	0	0	0	0	0	0	0	0	0	0	0
1307	15016	xen-2174	1	0	0	1	0	0	0	0	0	0	0	0	0	0	0	0	0	0	0	0	0	0	0	0	0	0	0	TRUE	TRUE	0	1	0	0	0	0	0	0	0	0	0	1	0	1	0	0	0	0
1308	15036	phosphatidylinositol	0	1	0	0	0	0	0	0	0	0	0	0	0	0	0	0	1	0	0	0	0	0	0	0	0	0	0	TRUE	TRUE	1	0	1	0	0	0	1	1	1	0	1	0	0	0	0	0	1	0
1309	15045	losmapimod	0	1	1	0	0	0	0	1	0	0	0	0	0	0	1	0	1	1	0	1	0	1	1	0	1	0	1	TRUE	TRUE	0	0	0	0	0	0	0	0	0	0	0	0	0	0	0	0	0	0
1310	15047	ngx-426	0	1	0	0	0	0	0	0	0	0	0	0	0	0	0	0	0	0	0	1	0	0	0	0	0	0	1	TRUE	TRUE	0	1	0	0	0	0	0	0	0	0	0	0	0	0	0	1	0	0
1311	15054	benralizumab	1	0	0	1	0	0	0	0	0	0	0	0	0	0	1	0	0	0	0	0	0	0	0	0	1	0	0	TRUE	TRUE	0	0	0	0	0	0	0	0	0	0	0	0	0	0	0	0	0	0
1312	15061	ch36	1	0	0	1	0	0	0	1	0	0	0	0	0	0	0	0	0	0	0	0	1	0	0	0	1	0	0	TRUE	TRUE	1	0	0	0	0	0	0	0	0	0	0	0	0	0	0	0	0	0
1313	15074	azeliragon	0	1	1	0	0	0	0	0	0	0	1	0	0	0	0	0	1	0	0	1	0	1	1	0	0	0	0	TRUE	TRUE	0	0	0	0	0	0	0	0	0	0	0	0	0	0	0	0	0	0
1314	15087	elagolix sodium	0	1	1	0	0	0	0	0	0	0	0	0	0	0	0	0	0	0	0	0	0	0	0	1	0	0	1	TRUE	TRUE	0	0	1	0	1	0	0	0	0	0	0	0	0	0	0	0	1	1
1315	15189	foralumab	1	0	0	1	0	0	0	0	0	0	0	0	1	0	1	0	0	0	0	0	0	0	0	0	0	0	0	TRUE	TRUE	1	0	0	1	0	0	0	0	1	1	0	0	0	0	0	0	0	0
1316	15200	latrepirdine hydrochloride	0	1	0	0	0	0	0	0	1	0	0	0	0	0	0	0	0	0	0	1	0	1	0	0	0	0	0	TRUE	TRUE	0	0	0	0	0	0	0	0	1	0	0	1	0	1	0	1	0	0
1317	15214	amg-317	1	0	0	0	0	0	0	0	0	0	0	0	0	0	1	0	0	0	0	0	0	0	0	0	1	0	0	TRUE	TRUE	0	0	0	0	0	0	0	0	1	0	0	0	0	0	0	0	0	0
1318	15243	pemafibrate	0	1	1	0	0	0	0	0	0	0	1	0	0	0	0	0	1	0	0	0	0	0	0	0	0	0	0	TRUE	TRUE	0	0	0	0	0	0	0	0	0	0	1	0	0	0	0	0	0	0
1319	15276	adx-10059	0	1	0	0	0	0	0	0	0	0	0	0	1	0	0	0	0	0	0	0	0	0	0	0	0	0	0	TRUE	TRUE	0	0	0	0	0	0	0	0	0	1	0	0	0	0	0	0	0	0
1320	15287	catumaxomab	1	0	0	0	0	1	0	1	0	0	0	0	1	1	0	0	0	0	0	0	0	0	0	0	1	0	0	TRUE	TRUE	1	0	0	1	0	0	1	0	1	1	1	1	1	0	1	0	0	0
1321	15307	bleselumab	1	0	0	0	0	0	0	0	0	0	0	0	0	0	0	0	0	0	0	0	0	0	0	0	0	0	0	TRUE	TRUE	1	0	1	0	0	0	1	1	1	1	0	1	0	1	0	0	0	0
1322	15320	rezatomidine	0	1	1	0	0	0	0	0	0	0	0	0	0	0	1	0	0	0	0	1	0	0	0	0	0	1	0	TRUE	TRUE	0	0	0	0	0	1	0	0	0	0	0	0	0	1	0	1	0	0
1323	15325	encaleret sulfate	0	1	0	0	0	0	0	0	0	0	0	0	0	0	0	0	1	1	0	0	0	0	0	0	0	0	0	TRUE	TRUE	1	1	1	0	1	0	1	1	0	0	1	1	0	1	0	0	1	0
1324	15341	darotropium bromide	0	1	0	0	0	0	0	0	0	0	0	0	0	0	1	0	0	0	0	0	0	0	0	0	1	0	0	TRUE	TRUE	0	0	1	0	0	0	0	0	0	0	0	0	0	1	0	0	1	0
1325	15344	totrombopag choline	0	1	0	0	0	0	1	0	0	0	0	0	0	0	0	0	0	0	0	0	0	0	0	0	0	0	0	TRUE	TRUE	1	0	1	0	0	0	0	0	0	0	0	0	1	1	0	0	0	0
1326	15394	pf-04548043	1	0	0	0	0	0	0	0	0	0	0	0	1	0	0	0	0	0	0	0	0	0	0	0	0	0	0	TRUE	TRUE	0	0	0	0	0	0	0	0	0	0	0	0	0	0	0	0	0	0
1327	15415	pomaglumetad methionil	0	1	0	0	0	0	0	0	0	0	0	0	0	0	0	0	0	0	0	0	0	1	0	0	0	0	0	TRUE	TRUE	0	0	0	0	0	0	0	0	0	0	0	0	0	1	0	1	0	0
1328	15430	pf-446687	0	1	0	0	0	0	0	0	0	0	0	0	0	0	0	0	0	0	0	0	0	1	0	1	0	0	0	TRUE	TRUE	1	0	0	0	0	0	0	0	0	0	1	1	1	0	0	0	0	0
1329	15437	v-24343	0	1	0	0	0	0	0	0	0	0	1	0	0	0	0	0	1	0	0	0	0	0	0	0	0	0	0	TRUE	TRUE	0	0	0	0	0	0	0	0	0	0	0	0	0	0	0	0	0	0
1330	15464	ban-2401	1	0	0	1	0	0	0	0	0	0	0	0	0	0	0	0	0	0	0	1	0	1	0	0	0	0	0	TRUE	TRUE	0	0	0	0	0	0	0	0	1	0	0	0	0	1	0	1	0	0
1331	15469	tafamidis meglumine	0	1	1	0	0	0	0	0	1	0	0	0	0	0	1	0	0	0	0	1	0	0	0	0	0	0	0	TRUE	TRUE	0	1	1	1	0	1	1	0	1	0	0	1	0	1	0	1	1	1
1332	15474	revefenacin	0	1	0	0	1	0	0	0	0	0	0	0	0	0	0	0	0	0	0	0	0	0	0	0	1	0	0	TRUE	TRUE	0	0	1	0	0	0	0	0	0	0	0	0	0	1	0	0	1	0
1333	15505	latanoprostene bunod	0	1	0	0	1	0	0	0	0	0	0	1	0	0	0	0	0	0	0	0	0	0	0	0	0	0	0	TRUE	TRUE	0	0	0	0	0	0	1	0	1	0	1	0	0	0	0	0	0	0
1334	15511	deoxypeganine	0	1	0	0	0	0	0	0	0	0	0	0	0	0	0	0	0	0	0	0	0	0	0	0	0	0	0	TRUE	TRUE	0	1	0	0	0	0	0	0	0	0	0	0	1	1	0	1	0	1
1335	15515	slx-4090	0	1	1	0	0	0	0	0	0	0	0	0	0	0	0	0	1	0	0	0	0	0	0	0	0	0	0	TRUE	TRUE	0	0	1	0	0	0	0	0	0	0	1	0	0	0	0	0	0	0
1336	15521	tideglusib	0	1	0	0	0	0	0	0	0	0	0	0	0	0	0	0	0	0	0	1	0	1	0	0	0	0	0	TRUE	TRUE	0	0	0	0	0	0	0	0	0	0	1	0	0	0	0	0	0	0
1337	15536	snn-0031	1	0	0	0	0	0	0	0	0	0	0	0	0	0	0	0	0	0	0	1	0	0	0	0	0	0	0	TRUE	TRUE	1	0	0	0	0	1	0	0	0	0	0	1	1	1	0	1	0	0
1338	15546	gevokizumab	1	0	0	0	0	0	0	0	0	0	1	0	0	0	0	0	1	1	0	0	0	0	0	0	0	0	0	TRUE	TRUE	0	0	0	0	0	0	0	0	0	0	0	0	1	0	0	0	0	0
1339	15547	incb-9471	0	1	0	0	0	0	0	0	0	0	0	0	0	0	1	1	0	0	0	0	0	0	0	0	0	0	0	TRUE	TRUE	0	0	0	0	0	0	0	0	1	1	0	0	0	0	0	0	0	0
1340	15551	wbi-1001	0	1	0	0	1	0	0	0	0	0	0	0	0	0	1	0	0	0	0	0	0	0	0	0	0	1	0	TRUE	TRUE	1	0	1	0	0	0	1	0	1	1	1	0	0	0	0	0	0	0
1341	15552	interferon-beta	1	0	0	1	1	0	0	0	0	0	0	0	0	0	1	0	0	0	0	1	0	0	0	0	0	0	0	TRUE	TRUE	0	0	0	0	0	0	0	0	0	0	0	0	0	0	0	0	0	0
1342	15573	lgd-4665	0	1	0	0	0	0	1	0	0	0	0	0	0	0	0	0	0	0	0	0	0	0	0	0	0	0	0	TRUE	TRUE	1	0	1	0	0	0	0	0	0	0	0	0	1	1	0	0	0	0
1343	15577	namilumab	1	0	0	1	0	0	0	0	0	0	0	0	0	0	1	0	0	1	0	0	0	0	0	0	0	0	0	TRUE	TRUE	0	0	0	0	0	0	0	0	0	0	0	0	0	0	0	0	0	0
1344	15583	rozrolimupab	1	0	0	0	0	0	1	0	0	0	0	0	0	0	1	0	0	0	0	0	0	0	0	0	0	0	0	TRUE	TRUE	0	0	0	0	0	0	0	0	0	0	0	0	0	0	0	0	0	0
1345	15589	letaxaban	0	1	0	0	0	0	0	0	0	0	0	0	0	0	0	0	0	0	0	0	0	0	0	0	0	0	1	TRUE	TRUE	1	0	1	0	0	0	0	0	0	0	0	0	0	0	0	0	0	0
1346	15593	gsk-256073	0	1	0	0	0	0	0	0	0	0	1	0	0	0	0	0	1	0	0	0	0	0	0	0	0	0	0	TRUE	TRUE	0	0	0	0	0	0	0	0	0	0	0	0	0	0	0	0	0	0
1347	15604	tozadenant	0	1	1	0	0	0	0	0	0	0	0	0	0	0	0	0	0	0	0	1	0	0	0	0	0	0	0	TRUE	TRUE	0	0	0	0	0	0	0	0	0	0	0	0	0	0	0	0	0	0
1348	15607	ana-773	0	1	0	0	0	0	0	0	0	0	0	0	0	1	0	1	0	0	0	0	0	0	0	0	0	0	0	TRUE	TRUE	0	0	0	0	0	0	0	0	0	0	0	0	0	0	0	0	0	0
1349	15608	gma-161	1	0	0	0	0	0	1	0	0	0	0	0	0	0	1	0	0	0	0	0	0	0	0	0	0	0	0	TRUE	TRUE	0	0	0	1	0	0	0	0	1	1	1	0	0	0	0	0	0	0
1350	15609	gosogliptin hydrochloride	0	1	1	0	0	0	0	0	0	0	1	0	0	0	0	0	1	0	0	0	0	0	0	0	0	0	0	TRUE	TRUE	0	0	0	0	0	0	0	0	1	0	0	1	0	0	0	0	0	0
1351	15622	trabodenoson	0	1	0	0	1	0	0	1	0	0	0	1	0	0	0	0	0	0	0	1	0	0	0	0	0	0	0	TRUE	TRUE	0	0	0	0	0	0	0	0	0	0	0	0	0	0	0	0	0	0
1352	15630	almorexant	0	1	0	0	0	0	0	0	0	0	0	0	0	0	0	0	0	0	0	1	0	1	0	0	0	0	0	TRUE	TRUE	0	0	0	0	0	0	0	0	0	0	0	0	0	0	0	0	0	0
1353	15638	mk-0893	0	1	0	0	0	0	0	0	0	0	1	0	0	0	0	0	1	0	0	0	0	0	0	0	0	0	0	TRUE	TRUE	0	0	0	0	1	0	0	0	0	0	1	0	0	0	0	0	0	0
1354	15644	mk-0773	0	1	0	0	0	0	0	0	0	0	0	0	0	0	0	0	0	0	0	0	0	0	0	0	0	0	0	TRUE	TRUE	0	0	1	0	1	0	1	0	0	0	0	1	1	1	0	1	1	1
1355	15650	temanogrel	0	1	1	0	0	0	0	1	0	0	0	0	0	0	0	0	0	0	0	0	0	0	0	0	0	0	1	TRUE	TRUE	0	0	0	0	0	0	0	0	0	0	0	0	0	0	0	1	0	0
1356	15651	velusetrag	0	1	1	0	0	0	0	0	0	0	1	0	1	0	0	0	1	1	0	1	0	0	0	0	0	0	0	TRUE	TRUE	0	0	0	0	0	0	0	0	0	0	0	0	0	0	0	0	0	0
1357	15666	fevipiprant	0	1	1	0	0	0	1	0	0	0	0	0	0	0	1	0	0	0	0	0	0	0	0	0	1	0	0	TRUE	TRUE	0	0	0	0	0	0	0	0	0	0	0	0	0	0	0	0	0	0
1358	15715	ono-5334	0	1	0	0	0	0	0	0	0	0	0	0	0	0	0	0	1	1	0	0	0	0	0	0	0	0	0	TRUE	TRUE	0	0	1	0	0	0	0	0	0	0	1	1	0	0	0	0	0	0
1359	15731	solnatide	1	0	0	0	1	0	0	1	0	0	0	0	0	0	0	0	0	0	0	0	0	0	0	0	1	0	0	TRUE	TRUE	0	0	1	0	0	0	0	0	1	0	0	0	0	1	0	0	0	0
1360	15754	mavrilimumab	1	0	0	1	0	0	0	0	0	0	0	0	0	0	1	0	0	1	0	0	0	0	0	0	0	0	0	TRUE	TRUE	0	0	0	0	0	0	0	0	0	0	0	0	0	0	0	0	0	0
1361	15759	mor-103	1	0	0	1	0	0	0	0	0	0	0	0	0	0	1	0	0	1	0	1	0	0	0	0	0	0	0	TRUE	TRUE	0	0	0	0	0	0	0	0	0	0	0	0	0	0	0	0	0	0
1362	15762	athx-105	0	1	0	0	0	0	0	0	0	0	0	0	0	0	0	0	1	0	0	0	0	0	0	0	0	0	0	TRUE	TRUE	0	0	0	0	0	0	0	0	0	0	0	0	0	0	0	0	0	0
1363	15804	vk-0612	0	1	1	0	0	0	0	0	0	0	1	0	0	0	0	0	1	0	0	0	0	0	0	0	0	0	0	TRUE	TRUE	0	0	1	0	1	0	0	0	0	0	1	0	0	0	0	0	0	1
1364	15823	imo-2125	1	0	0	0	0	1	0	0	0	0	0	0	0	1	0	1	0	0	0	0	0	0	0	0	0	0	0	TRUE	TRUE	0	0	0	0	0	0	0	0	0	0	0	0	0	0	0	0	0	0
1365	15836	vonapanitase	1	0	0	0	0	0	0	0	0	0	0	0	0	0	0	0	0	0	0	0	0	0	1	0	0	0	0	TRUE	TRUE	0	0	0	0	0	0	0	0	0	0	0	0	0	0	0	0	0	0
1366	15856	azd-5069	0	1	0	0	0	0	0	0	0	0	0	0	0	0	0	0	0	0	0	0	0	0	0	0	1	0	0	TRUE	TRUE	0	0	0	0	0	0	1	0	1	0	0	0	0	0	0	0	0	0
1367	15895	abt-279	0	1	0	0	0	0	0	0	0	0	1	0	0	0	0	0	1	0	0	0	0	0	0	0	0	0	0	TRUE	TRUE	0	0	0	0	0	0	0	0	1	0	0	1	0	0	0	0	0	0
1368	15901	melogliptin	0	1	0	0	0	0	0	0	0	0	1	0	0	0	0	0	1	0	0	0	0	0	0	0	0	0	0	TRUE	TRUE	0	0	0	0	0	0	0	0	1	0	0	1	0	0	0	0	0	0
1369	15920	verucerfont	0	1	1	0	0	0	0	0	0	0	0	0	1	0	0	0	0	0	0	0	0	1	0	0	0	0	0	TRUE	TRUE	0	0	0	0	0	0	0	0	1	0	0	0	1	1	0	0	0	1
1370	15962	cc-11050	0	1	0	0	0	0	0	0	0	0	0	0	0	0	1	0	0	1	0	0	0	0	0	0	0	1	0	TRUE	TRUE	0	0	1	0	1	1	1	0	1	0	1	1	1	1	1	1	1	1
1371	15969	lx-1031	0	1	1	0	0	0	0	0	0	0	0	0	1	0	0	0	0	0	0	0	0	1	0	0	0	0	0	TRUE	TRUE	0	0	0	0	0	0	0	0	0	0	0	0	0	0	0	0	0	0
1372	15972	dasotraline hydrochloride	0	1	1	0	0	0	0	0	0	0	0	0	0	0	0	0	1	0	0	0	0	1	0	0	0	0	0	TRUE	TRUE	0	1	0	0	0	0	1	0	0	0	0	1	0	1	0	1	0	0
1373	15980	kd-3010	0	1	0	0	0	0	0	0	0	0	0	0	0	0	0	0	1	0	0	0	0	0	0	0	0	0	0	TRUE	TRUE	0	0	0	0	0	0	0	0	0	0	0	0	0	0	0	0	0	0
1374	15993	fv-100	0	1	1	0	0	0	0	0	0	0	0	0	0	0	0	1	0	0	0	0	0	0	0	0	0	1	0	TRUE	TRUE	0	0	0	0	0	0	0	0	0	0	0	0	0	0	0	0	0	0
1375	15997	ly-2300559	0	1	0	0	0	0	0	0	0	0	0	0	0	0	0	0	0	0	0	1	0	0	0	0	0	0	1	TRUE	TRUE	0	0	0	0	0	0	0	0	0	0	0	0	0	0	0	0	0	0
1376	16002	taranabant	0	1	0	0	0	0	0	0	0	0	1	0	0	0	0	0	1	0	0	0	0	1	0	0	0	0	0	TRUE	TRUE	0	0	0	0	0	0	0	0	0	0	0	0	0	0	0	0	0	0
1377	16007	solanezumab	1	0	0	1	0	0	0	0	0	0	0	0	0	0	0	0	0	0	0	1	0	1	0	0	0	0	0	TRUE	TRUE	0	0	0	0	0	0	0	0	1	0	0	0	0	1	0	1	0	0
1378	16039	amap-102	0	1	1	0	0	0	0	0	0	0	0	0	0	0	1	0	0	1	0	0	0	0	0	0	0	0	0	TRUE	TRUE	0	0	1	0	1	0	1	0	1	0	1	0	1	1	0	0	0	0
1379	16057	pha-794428	1	0	0	0	0	0	0	0	0	0	1	0	0	0	0	0	0	0	0	0	0	0	0	0	0	0	0	TRUE	TRUE	0	0	1	0	1	0	0	0	0	0	1	1	0	0	0	0	0	0
1380	16058	ceralifimod	0	1	0	0	0	0	0	0	0	0	0	0	0	0	1	0	0	0	0	1	0	0	0	0	0	0	0	TRUE	TRUE	0	0	0	0	0	0	0	0	0	0	0	0	0	1	0	0	0	0
1381	16072	ono-2952	0	1	0	0	0	0	0	0	0	0	0	0	1	0	0	0	0	0	0	0	0	1	0	0	0	0	0	TRUE	TRUE	0	0	0	0	0	0	0	0	0	0	0	0	0	0	0	0	0	0
1382	16093	sch-532706	0	1	0	0	0	0	0	0	0	0	0	0	0	0	1	1	0	0	0	0	0	0	0	0	0	0	0	TRUE	TRUE	0	0	0	0	0	0	0	0	1	1	0	0	0	0	0	0	0	0
1383	16118	tofogliflozin	0	1	1	0	0	0	0	0	0	0	1	0	0	0	0	0	1	0	0	0	0	0	0	0	0	0	0	TRUE	TRUE	0	0	0	0	0	0	0	0	0	0	0	0	0	0	0	0	1	0
1384	16144	mk-0249	0	1	0	0	0	0	0	0	0	0	0	0	0	0	0	0	0	0	0	1	0	1	0	0	1	0	0	TRUE	TRUE	0	0	0	0	0	0	0	0	0	0	0	0	0	0	0	0	0	0
1385	16180	cp-741952	0	1	0	0	0	0	0	0	0	0	0	0	0	0	0	0	1	0	0	0	0	0	0	0	0	0	0	TRUE	TRUE	0	0	1	0	0	0	0	0	0	0	1	0	0	0	0	0	0	0
1386	16183	ty-51924	0	1	0	1	0	0	0	1	0	0	0	0	0	0	0	0	0	0	0	0	0	0	0	0	0	0	1	TRUE	TRUE	0	0	0	0	0	1	0	0	0	0	0	1	0	1	0	1	0	0
1387	16201	mirodenafil hydrochloride	0	1	1	0	0	0	0	0	0	0	0	0	0	0	0	0	0	0	0	0	0	1	1	1	0	0	0	TRUE	TRUE	0	0	0	0	0	0	0	0	1	0	0	1	0	0	0	0	0	0
1388	16211	semaglutide	1	0	0	1	0	0	0	1	0	0	1	0	0	0	0	0	1	0	0	0	0	0	0	0	0	0	1	TRUE	TRUE	0	0	0	0	0	0	0	0	0	0	0	0	0	0	0	0	0	0
1389	16240	ibodutant	0	1	1	0	0	0	0	0	0	0	0	0	1	0	0	0	0	0	0	0	0	1	0	0	0	0	0	TRUE	TRUE	0	0	0	0	0	0	0	0	0	0	0	0	0	0	0	0	0	0
1390	16249	he-3286	0	1	1	0	0	0	0	0	0	0	1	0	0	0	0	0	1	0	0	0	0	0	0	0	0	0	0	TRUE	TRUE	1	0	1	0	0	0	1	0	1	1	0	0	0	0	0	0	0	0
1391	16259	lx-3305	0	1	1	0	0	0	0	0	0	0	0	0	0	0	1	0	0	1	0	0	0	0	0	0	0	0	0	TRUE	TRUE	0	0	0	0	0	0	0	0	0	0	0	0	0	0	0	0	0	0
1392	16274	lipegfilgrastim	1	0	0	1	0	0	1	0	0	0	0	0	0	0	0	0	0	0	0	0	0	0	0	0	0	0	0	TRUE	TRUE	1	0	1	0	0	0	0	1	0	0	0	1	1	0	0	0	0	0
1393	16308	forigerimod acetate	1	0	0	1	0	0	0	0	0	0	0	0	0	0	1	0	0	1	0	0	0	0	0	0	0	1	0	TRUE	TRUE	0	0	0	0	0	0	0	0	0	0	0	0	0	0	0	0	0	0
1394	16311	arry-797	0	1	1	0	0	0	0	1	0	0	0	0	0	0	0	0	0	0	0	0	0	0	0	0	0	0	0	TRUE	TRUE	0	0	0	0	0	0	0	0	0	0	0	0	0	0	0	0	0	0
1395	16333	iw-2143	0	1	1	0	0	0	0	0	0	0	0	0	0	0	0	0	0	0	0	0	0	1	0	0	0	0	0	TRUE	TRUE	0	0	0	0	0	0	0	0	0	0	0	0	0	0	0	0	0	0
1396	16334	kb-002	1	0	0	1	0	0	0	0	0	0	0	0	0	0	0	0	0	0	0	0	0	0	0	0	0	0	0	TRUE	TRUE	0	0	0	0	0	0	0	0	0	0	0	0	0	0	0	0	0	0
1397	16341	ngd-4715	0	1	0	0	0	0	0	0	0	0	0	0	0	0	0	0	1	0	0	0	0	0	0	0	0	0	0	TRUE	TRUE	0	0	0	0	0	0	0	0	0	0	0	0	0	0	0	0	0	0
1398	16345	dipraglurant	0	1	1	0	0	0	0	0	0	0	0	0	0	0	0	0	0	0	0	1	0	0	0	0	0	0	0	TRUE	TRUE	0	0	0	0	0	0	0	0	0	1	0	0	0	0	0	0	0	0
1399	16350	ozoralizumab	1	0	0	1	0	0	0	0	0	0	0	0	0	0	1	0	0	1	0	0	0	0	0	0	0	0	0	TRUE	TRUE	0	0	0	0	0	0	0	0	1	0	0	0	0	1	0	0	0	0
1400	16355	elafibranor	0	1	1	0	0	0	0	0	0	0	1	0	0	1	0	0	1	0	0	0	0	0	0	0	0	0	0	TRUE	TRUE	0	0	0	0	0	0	0	0	0	0	1	0	0	0	0	0	0	0
1401	16360	pf-489791	0	1	0	0	0	0	0	0	0	0	1	0	0	0	0	0	1	0	0	0	0	0	1	0	0	0	0	TRUE	TRUE	0	0	0	0	0	0	0	0	1	0	0	1	0	0	0	0	0	0
1402	16378	abediterol	0	1	0	0	1	0	0	0	0	0	0	0	0	0	1	0	0	0	0	0	0	0	0	0	1	0	0	TRUE	TRUE	0	0	0	0	0	0	0	0	1	0	1	0	0	0	0	0	0	0
1403	16387	imagabalin	0	1	0	0	0	0	0	0	0	0	0	0	0	0	0	0	0	0	0	0	0	1	0	0	0	0	0	TRUE	TRUE	0	0	0	0	0	0	0	0	0	0	0	0	0	0	0	0	0	0
1404	16392	avoralstat	0	1	1	0	0	0	0	0	1	0	0	0	0	0	1	0	0	0	0	0	0	0	0	0	0	1	0	TRUE	TRUE	1	0	0	0	0	0	0	0	0	0	1	0	0	0	0	0	0	0
1405	16413	glesatinib	0	1	1	0	0	0	0	0	0	0	0	0	0	0	0	0	0	0	0	0	0	0	0	0	0	0	0	TRUE	TRUE	1	1	1	0	0	0	1	1	1	0	1	0	1	0	0	0	1	1
1406	16424	pf-00547659	1	0	0	1	0	0	0	0	0	0	0	0	1	0	1	0	0	0	0	0	0	0	0	0	0	0	0	TRUE	TRUE	0	0	0	0	0	0	0	0	0	0	0	0	0	0	0	0	0	0
1407	16426	burixafor	0	1	0	1	0	0	0	0	0	0	0	0	0	0	0	0	0	0	0	0	0	0	0	0	0	0	0	TRUE	TRUE	1	0	1	0	0	0	0	0	1	1	0	0	1	0	0	0	1	1
1408	16435	ce-326597	0	1	0	0	0	0	0	0	0	0	1	0	0	1	0	0	1	0	0	0	0	0	0	0	0	0	0	TRUE	TRUE	0	0	0	0	0	0	0	0	0	0	0	0	0	0	0	0	0	0
1409	16451	pf-217830	0	1	0	0	0	0	0	0	0	0	0	0	0	0	0	0	0	0	0	0	0	1	0	0	0	0	0	TRUE	TRUE	0	0	0	0	0	0	0	0	0	0	0	1	0	1	1	1	0	0
1410	16462	cp-778875	0	1	0	0	0	0	0	0	0	0	0	0	0	0	0	0	1	0	0	0	0	0	0	0	0	0	0	TRUE	TRUE	0	0	0	0	0	0	0	0	0	0	1	0	0	0	0	0	0	0
1411	16463	et-216	1	0	0	0	0	0	0	1	0	0	0	0	0	0	0	0	0	0	0	0	0	0	0	0	0	0	1	TRUE	TRUE	1	0	1	0	0	0	1	1	1	0	1	0	0	0	0	0	1	0
1412	16469	psn-602	0	1	0	0	0	0	0	0	0	0	0	0	0	0	0	0	1	0	0	0	0	0	0	0	0	0	0	TRUE	TRUE	0	0	0	0	0	0	0	0	0	0	0	0	0	0	1	1	0	0
1413	16470	pitolisant hydrochloride	0	1	1	0	0	0	0	0	0	0	0	0	0	0	0	0	0	0	0	1	0	1	0	0	0	0	0	TRUE	TRUE	0	0	0	0	0	0	0	0	0	0	0	0	0	0	0	0	0	0
1414	16479	tb-402	1	0	0	0	0	0	0	0	0	0	0	0	0	0	0	0	0	0	0	0	0	0	0	0	0	0	1	TRUE	TRUE	1	0	1	0	0	0	0	0	0	0	0	1	0	0	0	0	0	0
1415	16483	osilodrostat	0	1	1	0	0	0	0	0	0	0	1	0	0	0	0	0	0	0	0	0	0	0	0	0	0	0	1	TRUE	TRUE	0	0	1	0	1	0	1	0	0	0	1	1	0	1	0	0	1	1
1416	16499	egaptivon pegol	1	0	0	1	0	0	0	0	0	0	0	0	0	0	0	0	0	0	0	1	0	0	0	0	0	0	1	TRUE	TRUE	1	1	1	0	0	0	0	0	0	0	0	0	0	0	0	0	0	0
1417	16506	balugrastim	1	0	0	0	0	0	1	0	0	0	0	0	0	0	0	0	0	0	0	0	0	0	0	0	0	0	0	TRUE	TRUE	1	0	1	0	0	0	0	1	0	0	0	1	1	0	0	0	0	0
1418	16509	fedratinib	0	1	0	0	0	0	0	0	0	0	0	0	0	0	0	0	0	0	0	0	0	0	0	0	0	0	0	TRUE	TRUE	1	1	1	0	1	0	1	1	1	1	0	1	1	1	0	0	1	0
1419	16519	rhadamts13	1	0	0	0	0	0	1	0	0	0	0	0	0	0	0	0	0	0	0	0	0	0	0	0	0	1	1	TRUE	TRUE	1	0	1	0	0	0	0	1	0	0	1	0	0	1	1	1	1	0
1420	16543	anacetrapib	0	1	1	0	0	0	0	1	0	0	0	0	0	0	0	0	1	0	0	0	0	0	0	0	0	0	1	TRUE	TRUE	1	1	0	0	0	1	0	0	0	0	1	0	0	0	0	0	0	0
1421	16548	gsk-679586a	1	0	0	0	0	0	0	0	0	0	0	0	0	0	1	0	0	0	0	0	0	0	0	0	1	0	0	TRUE	TRUE	1	0	0	0	0	0	0	0	1	0	0	0	1	1	0	0	0	0
1422	16556	vonicog alfa	1	0	0	1	0	0	1	0	1	0	0	0	0	0	0	0	0	0	0	0	0	0	0	0	0	0	0	TRUE	TRUE	1	1	1	0	0	0	0	0	0	0	0	0	0	0	0	0	0	0
1423	16558	setmelanotide	1	0	0	1	0	0	0	0	0	0	0	0	0	0	0	0	1	0	0	0	0	0	0	0	0	0	0	TRUE	TRUE	1	0	0	0	0	0	0	0	0	0	1	1	1	0	0	0	0	0
1424	16575	ono-8539	0	1	0	0	0	0	0	0	0	0	0	0	0	0	0	0	0	0	0	1	0	0	1	0	0	0	0	TRUE	TRUE	0	0	0	0	0	0	0	0	0	0	0	0	0	0	0	0	0	0
1425	16579	masitinib mesylate	0	1	1	0	0	0	1	0	0	0	0	0	0	0	1	0	0	0	0	1	0	1	0	0	0	0	0	TRUE	TRUE	1	1	1	1	1	1	1	0	1	1	1	1	1	1	1	1	1	1
1426	16581	pamapimod	0	1	0	0	0	0	0	0	0	0	0	0	0	0	1	0	0	1	0	0	0	0	0	0	0	0	0	TRUE	TRUE	0	0	0	0	0	0	0	0	0	0	0	0	0	0	0	0	0	0
1427	16611	sar-110894	0	1	0	0	0	0	0	0	0	0	0	0	0	0	0	0	0	0	0	1	0	1	0	0	0	0	0	TRUE	TRUE	0	0	0	0	0	0	0	0	0	0	0	0	0	0	0	0	0	0
1428	16632	azd-1656	0	1	0	0	0	0	0	0	0	0	1	0	0	0	0	0	1	0	0	0	0	0	0	0	0	0	0	TRUE	TRUE	1	0	1	1	1	1	1	0	1	0	1	1	0	1	1	1	0	0
1429	16634	azd-2066	0	1	0	0	0	0	0	0	0	0	0	0	0	0	0	0	0	0	0	0	0	0	0	0	0	0	0	TRUE	TRUE	0	0	0	0	0	0	0	0	0	1	0	0	0	0	0	0	0	0
1430	16636	azd-1386	0	1	0	0	0	0	0	0	0	0	0	0	0	0	0	0	0	1	0	0	0	0	0	0	0	0	0	TRUE	TRUE	0	0	0	0	0	0	0	0	0	0	0	0	0	0	0	0	0	0
1431	16637	azd-2624	0	1	0	0	0	0	0	0	0	0	0	0	0	0	0	0	0	0	0	0	0	1	0	0	0	0	0	TRUE	TRUE	0	0	1	0	1	0	0	0	0	0	0	0	0	0	0	0	1	1
1432	16667	dexmecamylamine hydrochloride	0	1	0	0	0	0	0	0	0	0	0	0	0	0	0	0	0	0	0	1	0	1	1	0	0	0	0	TRUE	TRUE	0	0	0	0	0	0	0	0	1	0	0	1	1	1	0	1	0	0
1433	16674	gsk-598809	0	1	0	0	0	0	0	0	0	0	0	0	0	0	0	0	1	0	0	0	0	1	0	0	0	0	0	TRUE	TRUE	0	0	0	0	0	0	0	0	0	0	0	0	0	1	0	1	0	0
1434	16703	aad-2004	0	1	0	0	0	0	0	0	0	0	0	0	0	0	0	0	0	1	0	1	0	1	0	0	0	0	0	TRUE	TRUE	0	0	0	0	0	0	0	0	0	0	0	0	0	0	0	0	0	0
1435	16763	gsk-1034702	0	1	0	0	0	0	0	0	0	0	0	0	0	0	0	0	0	0	0	1	0	1	0	0	0	0	0	TRUE	TRUE	0	0	0	0	0	0	0	0	0	0	0	0	0	0	0	0	0	0
1436	16818	933776	1	0	0	0	0	0	0	0	0	0	0	0	0	0	0	0	0	0	0	1	0	1	0	0	0	0	0	TRUE	TRUE	0	0	0	0	0	0	0	0	1	0	0	0	0	1	0	1	0	0
1437	16825	jnj-37822681	0	1	0	0	0	0	0	0	0	0	0	0	0	0	0	0	0	0	0	0	0	1	0	0	0	0	0	TRUE	TRUE	0	0	0	0	0	0	0	0	0	0	0	1	0	1	0	1	0	0
1438	16828	ezutromid	0	1	1	0	0	0	0	0	1	0	0	0	0	0	0	0	0	1	0	1	0	0	0	0	0	0	0	TRUE	TRUE	0	0	0	0	0	0	0	0	0	0	0	0	0	0	0	0	0	0
1439	16870	elinogrel potassium	0	1	0	0	0	0	0	1	0	0	0	0	0	0	0	0	0	0	0	0	0	0	0	0	0	0	1	TRUE	TRUE	1	0	0	0	0	0	0	0	0	0	0	0	0	0	0	0	0	0
1440	16885	pacritinib	0	1	1	0	0	0	0	0	0	0	0	0	0	0	0	0	0	0	0	0	0	0	0	0	0	0	0	TRUE	TRUE	1	1	1	0	0	1	1	1	1	1	1	1	1	1	0	1	0	1
1441	16906	ramatercept	1	0	0	0	0	0	0	0	0	0	0	0	0	0	0	0	0	1	0	0	0	0	0	0	0	0	0	TRUE	TRUE	0	0	0	0	0	0	0	0	0	0	0	1	0	0	0	0	0	0
1442	16928	neuregulin-1	1	0	0	1	0	0	0	1	0	0	0	0	0	0	0	0	0	0	0	0	0	0	0	0	0	0	0	TRUE	TRUE	0	0	0	0	1	0	1	0	1	0	0	1	1	0	0	0	0	0
1443	16954	amiselimod hydrochloride	0	1	1	0	0	0	0	0	0	0	0	0	0	0	1	0	0	0	0	1	0	0	0	0	0	0	0	TRUE	TRUE	0	0	0	0	0	0	0	0	0	0	0	0	0	1	0	0	0	0
1444	16958	davalintide acetate	1	0	0	0	0	0	0	0	0	0	0	0	0	0	0	0	1	0	0	0	0	0	0	0	0	0	0	TRUE	TRUE	0	0	0	0	0	0	0	0	0	0	1	1	0	0	0	0	0	1
1445	16971	dwp-413	1	0	0	0	0	0	1	0	0	0	0	0	0	0	0	0	0	0	0	0	0	0	0	0	0	0	0	TRUE	TRUE	0	0	0	0	0	0	0	0	0	0	0	0	0	0	0	0	0	0
1446	16972	mkc-253	0	1	0	0	0	0	0	0	0	0	1	0	0	0	0	0	1	0	0	0	0	0	0	0	0	0	0	TRUE	TRUE	0	0	0	0	0	0	0	0	0	0	0	0	0	0	0	0	0	0
1447	16981	peficitinib	0	1	1	0	0	0	0	0	0	0	0	0	0	0	1	0	0	1	0	0	0	0	0	0	0	1	0	TRUE	TRUE	1	0	1	0	0	0	1	0	1	1	1	0	0	1	0	0	0	0
1448	16991	rivipansel sodium	0	1	0	1	0	0	1	0	1	0	0	0	0	0	0	0	0	0	0	0	0	0	0	0	0	0	0	TRUE	TRUE	0	0	0	0	0	0	0	0	1	0	0	0	0	0	0	0	0	0
1449	17014	inebilizumab	1	0	0	1	0	0	0	0	0	0	0	0	0	0	1	0	0	0	0	1	0	0	0	0	0	0	0	TRUE	TRUE	0	0	1	1	0	1	0	0	1	1	0	0	0	0	0	0	0	0
1450	17019	trelagliptin succinate	0	1	1	0	0	0	0	0	0	0	1	0	0	0	0	0	1	0	0	0	0	0	0	0	0	0	0	TRUE	TRUE	0	0	0	0	0	0	0	0	1	0	0	1	0	0	0	0	0	0
1451	17031	p-680	0	1	0	0	0	0	0	0	0	0	0	0	0	0	0	0	0	0	0	0	0	0	0	0	0	0	0	TRUE	TRUE	0	0	1	0	1	0	1	0	0	1	1	0	0	0	0	0	1	1
1452	17037	pf-3654746	0	1	0	0	0	0	0	0	0	0	0	0	0	0	1	0	0	0	0	1	0	1	0	0	1	0	0	TRUE	TRUE	0	0	0	0	0	0	0	0	0	0	0	0	0	0	0	0	0	0
1453	17045	pegunigalsidase alfa	1	0	0	1	0	0	0	0	1	0	0	0	0	0	0	0	1	0	0	1	0	0	0	0	0	1	1	TRUE	TRUE	0	0	1	0	0	0	0	0	0	0	1	0	0	1	0	0	0	0
1454	17051	piromelatine	0	1	1	0	0	0	0	0	0	0	0	0	0	0	0	0	0	0	0	1	0	1	0	0	0	0	0	TRUE	TRUE	0	0	0	0	1	0	0	0	0	0	1	0	0	0	1	1	0	0
1455	17068	abt-288	0	1	0	0	0	0	0	0	0	0	0	0	0	0	0	0	0	0	0	0	0	0	0	0	0	0	0	TRUE	TRUE	0	0	0	0	0	0	0	0	0	0	0	0	0	0	0	0	0	0
1456	17081	axelopran	0	1	1	0	0	0	0	0	0	0	0	0	1	0	0	0	0	0	0	0	0	0	0	0	0	0	0	TRUE	TRUE	0	0	0	0	0	0	0	0	0	0	0	0	0	0	0	0	0	0
1457	17087	emapticap pegol	1	0	0	1	0	0	0	0	0	0	1	0	0	0	0	0	1	0	0	0	0	0	1	0	0	0	0	TRUE	TRUE	0	0	0	0	0	0	0	0	0	0	1	0	0	0	0	0	0	0
1458	17094	lusutrombopag	0	1	1	0	0	0	1	0	0	0	0	0	0	0	0	0	0	0	0	0	0	0	0	0	0	0	0	TRUE	TRUE	1	0	1	0	0	0	0	0	0	0	0	0	1	1	0	0	0	0
1459	17127	ipragliflozin l-proline	0	1	1	0	0	0	0	0	0	0	1	0	0	1	0	0	1	0	0	0	0	0	0	0	0	0	0	TRUE	TRUE	0	0	0	0	0	0	0	0	0	0	0	0	0	0	0	0	1	0
1460	17131	encenicline hydrochloride	0	1	1	0	0	0	0	1	0	0	0	0	0	0	0	0	0	0	0	1	0	1	0	0	0	0	0	TRUE	TRUE	0	0	0	0	0	0	0	0	0	0	0	0	0	0	0	0	0	0
1461	17154	cpg-52364	0	1	0	0	0	0	0	0	0	0	0	0	0	0	0	0	0	0	0	0	0	0	0	0	0	0	0	TRUE	TRUE	0	0	0	0	0	0	0	0	0	0	0	0	0	0	0	0	0	0
1462	17164	fiboflapon sodium	0	1	0	0	0	0	0	0	0	0	0	0	0	0	1	0	0	0	0	0	0	0	0	0	1	0	0	TRUE	TRUE	0	1	0	0	0	0	0	0	0	0	0	0	0	1	0	0	0	0
1463	17167	pl-3994	0	1	0	1	0	0	0	0	0	0	0	0	0	0	0	0	0	0	0	0	0	0	0	0	0	0	0	TRUE	TRUE	0	0	0	0	0	0	0	0	0	0	0	0	0	0	0	0	0	0
1464	17172	tt-223	1	0	0	0	0	0	0	0	0	0	1	0	0	0	0	0	1	0	0	0	0	0	0	0	0	0	0	TRUE	TRUE	0	0	0	0	0	0	0	0	0	0	0	0	0	0	0	0	0	0
1465	17183	gsk-1004723d	0	1	0	0	0	0	0	0	0	0	0	0	0	0	1	0	0	0	0	0	0	0	0	0	1	0	0	TRUE	TRUE	0	0	0	0	0	0	0	0	0	0	0	0	0	0	0	0	0	0
1466	17192	sb-756050	0	1	0	0	0	0	0	0	0	0	1	0	0	0	0	0	1	0	0	0	0	0	0	0	0	0	0	TRUE	TRUE	0	0	0	0	0	0	0	0	0	0	0	0	0	0	0	0	0	0
1467	17204	kai-1678	1	0	0	0	0	0	0	0	0	0	0	0	0	0	0	0	0	0	0	0	0	0	0	0	0	0	0	TRUE	TRUE	1	0	0	0	0	0	0	0	0	0	0	0	0	0	0	0	0	0
1468	17223	evenamide hydrochloride	0	1	1	0	0	0	0	0	0	0	0	0	0	0	0	0	0	0	0	0	0	1	0	0	0	0	0	TRUE	TRUE	0	1	1	0	1	1	0	0	1	0	1	1	1	1	0	0	0	0
1469	17225	sarilumab	1	0	0	1	0	0	0	0	0	0	0	1	0	0	1	0	0	1	0	0	0	0	0	0	0	0	0	TRUE	TRUE	1	0	0	0	0	0	0	0	1	0	0	0	0	1	0	1	0	0
1470	17240	camicinal hydrochloride	0	1	0	0	0	0	0	0	0	0	0	0	1	0	0	0	0	0	0	0	0	0	0	0	0	0	0	TRUE	TRUE	0	0	0	0	0	0	0	0	0	0	0	0	0	0	0	0	0	0
1471	17273	trenonacog alfa	1	0	0	1	0	0	1	0	1	0	0	0	0	0	0	0	0	0	0	0	0	0	0	0	0	0	0	TRUE	TRUE	1	0	1	0	0	0	0	0	0	0	1	0	0	0	0	0	0	0
1472	17285	pf-5230895	1	0	0	0	0	0	0	0	0	0	0	0	0	0	1	0	0	1	0	0	0	0	0	0	0	1	0	TRUE	TRUE	0	0	1	0	0	0	0	0	1	1	0	0	0	0	0	0	0	0
1473	17307	gsk-1018921	0	1	0	0	0	0	0	0	0	0	0	0	0	0	0	0	0	0	0	0	0	1	0	0	0	0	0	TRUE	TRUE	0	0	0	0	0	0	0	0	0	0	0	0	0	0	0	0	0	0
1474	17314	gsk-1482160	0	1	0	0	0	0	0	0	0	0	0	0	0	0	0	0	0	0	0	0	0	0	0	0	0	0	0	TRUE	TRUE	0	0	0	0	0	0	0	0	0	0	0	0	0	0	0	0	0	0
1475	17315	bms-936559	1	0	0	1	0	0	0	0	0	0	0	0	0	0	1	1	0	0	0	0	0	0	0	0	0	0	0	TRUE	TRUE	0	0	0	0	0	0	0	0	0	0	0	0	0	0	0	0	0	0
1476	17317	samidorphan	0	1	0	0	0	0	0	0	0	0	0	0	0	0	0	0	1	0	0	0	0	1	0	0	0	0	0	TRUE	TRUE	0	0	0	0	0	0	1	0	1	0	0	0	0	0	0	0	0	0
1477	17318	fp-1201	1	0	0	1	0	0	0	1	0	0	0	0	0	0	0	0	0	0	0	0	1	0	0	0	1	0	0	TRUE	TRUE	0	0	0	0	0	0	0	0	0	0	0	0	0	1	0	1	0	0
1478	17339	rg-4929	0	1	0	0	1	0	0	0	0	0	0	0	0	1	0	0	1	0	0	0	0	0	0	0	0	0	0	TRUE	TRUE	0	0	0	0	1	0	0	0	0	0	1	1	1	0	0	0	0	1
1479	17362	relugolix	0	1	1	0	0	0	0	0	0	0	0	0	0	0	0	0	0	0	0	0	0	0	0	0	0	0	0	TRUE	TRUE	0	0	1	0	1	0	0	0	0	0	0	0	0	1	0	0	1	1
1480	17376	t3d-959	0	1	1	0	0	0	0	0	0	0	1	0	0	0	0	0	1	0	0	1	0	1	0	0	0	0	0	TRUE	TRUE	0	0	1	0	1	0	0	1	0	0	1	1	1	1	1	0	1	1
1481	17387	latiglutenase	1	0	1	0	0	0	0	0	0	0	0	0	1	0	1	0	1	0	0	0	0	0	0	0	0	0	0	TRUE	TRUE	0	0	0	0	0	0	1	0	0	0	0	0	0	0	0	0	0	0
1482	17390	atb-346	0	1	1	0	0	0	0	0	0	0	0	0	0	0	0	0	0	1	0	0	0	0	0	0	0	0	0	TRUE	TRUE	0	0	0	0	0	0	0	0	0	0	0	0	0	0	0	0	0	0
1483	17400	taprenepag isopropyl	0	1	0	0	0	0	0	0	0	0	0	1	0	0	0	0	0	0	0	0	0	0	0	0	0	0	0	TRUE	TRUE	0	0	0	0	0	0	0	0	1	0	0	0	1	0	0	0	0	0
1484	17405	sd-101	0	1	0	0	1	1	0	0	1	0	0	0	0	0	0	0	0	0	0	0	0	0	0	0	0	1	0	TRUE	TRUE	0	0	0	0	0	0	0	0	0	0	0	0	0	0	0	0	0	0
1485	17430	baricitinib	0	1	1	0	0	0	0	0	0	0	1	0	0	0	1	0	1	1	0	0	0	0	1	0	0	1	1	TRUE	TRUE	1	0	1	0	0	0	1	1	1	1	0	1	1	1	0	0	0	0
1486	17435	gt-418	0	1	0	0	0	0	0	0	0	0	0	0	0	0	1	0	0	1	0	0	0	0	0	0	0	0	0	TRUE	TRUE	0	0	0	0	0	0	0	0	0	0	0	0	1	0	0	0	0	0
1487	17442	vk-5211	0	1	1	0	0	0	0	0	0	0	0	0	0	0	0	0	0	0	0	0	0	0	0	0	0	0	0	TRUE	TRUE	0	0	1	0	1	0	1	0	0	0	0	1	1	1	0	1	1	1
1488	17448	rontalizumab	1	0	0	0	0	0	0	0	0	0	0	0	0	0	1	0	0	1	0	0	0	0	0	0	0	1	0	TRUE	TRUE	0	0	0	0	0	0	0	0	0	0	0	0	0	0	0	0	0	0
1489	17450	mk-1903	0	1	0	0	0	0	0	0	0	0	0	0	0	0	0	0	1	0	0	0	0	0	0	0	0	0	0	TRUE	TRUE	0	0	0	0	0	0	0	0	0	0	1	0	0	0	0	0	0	0
1490	17461	pf-04603629	1	0	0	0	0	0	0	0	0	0	1	0	0	0	0	0	1	0	0	0	0	0	0	0	0	0	0	TRUE	TRUE	0	0	0	0	0	0	0	0	0	0	0	0	0	0	0	0	0	0
1491	17485	amg-811	1	0	0	0	0	0	0	0	0	0	0	0	0	0	1	0	0	1	0	0	0	0	0	0	0	1	0	TRUE	TRUE	1	1	1	0	1	1	1	0	1	0	1	1	1	1	0	1	1	1
1492	17498	ch-4051	0	1	0	0	0	0	0	0	0	0	0	0	0	0	1	0	0	1	0	0	0	0	0	0	0	0	0	TRUE	TRUE	1	0	1	0	0	0	1	1	0	0	1	1	0	1	0	1	0	0
1493	17523	vatelizumab	1	0	0	0	0	0	0	0	0	0	0	0	0	0	0	0	0	0	0	0	0	0	0	0	0	0	0	TRUE	TRUE	1	0	0	0	0	0	0	0	0	0	0	0	0	0	0	0	0	0
1494	17531	tripegfilgrastim	1	0	0	1	0	0	0	0	0	0	0	0	0	0	0	0	0	0	0	0	0	0	0	0	0	0	0	TRUE	TRUE	1	0	1	0	0	0	0	1	0	0	0	1	1	0	0	0	0	0
1495	17556	ccx140-b	0	1	1	0	0	0	0	0	0	0	1	0	0	0	0	0	1	0	0	0	0	0	0	0	0	0	0	TRUE	TRUE	0	0	0	0	0	0	0	0	0	0	1	0	0	0	0	0	0	0
1496	17563	laps-epo	1	0	0	0	0	0	1	0	0	0	0	0	0	0	0	0	0	0	0	0	0	0	0	0	0	0	0	TRUE	TRUE	0	0	0	0	0	0	0	0	0	0	0	0	0	0	0	0	0	0
1497	17564	efpeglenatide	1	0	0	1	0	0	0	0	0	0	1	0	0	0	0	0	1	0	0	0	0	0	0	0	0	0	0	TRUE	TRUE	0	0	0	0	0	0	0	0	0	0	0	0	0	0	0	0	0	0
1498	17565	efpegsomatropin	1	0	0	1	0	0	0	0	0	0	1	0	0	0	0	0	0	0	0	0	0	0	0	0	0	0	0	TRUE	TRUE	0	0	1	0	1	0	0	0	0	0	1	1	0	0	0	0	0	0
1499	17582	nvp-qav680	0	1	0	0	0	0	0	0	0	0	0	1	0	0	1	0	0	0	0	0	0	0	0	0	1	0	0	TRUE	TRUE	0	0	0	0	0	0	0	0	0	0	0	0	0	0	0	0	0	0
1500	17612	delparantag	0	1	0	0	0	0	1	0	0	0	0	0	0	0	0	0	0	0	0	0	0	0	0	0	0	0	0	TRUE	TRUE	0	0	0	0	0	0	0	0	0	0	0	0	0	0	0	0	0	0
1501	17623	valbenazine	0	1	1	0	0	0	0	0	0	0	0	0	0	0	0	0	0	0	0	1	0	1	0	0	0	0	0	TRUE	TRUE	0	0	0	0	0	0	0	0	0	0	0	0	0	0	0	0	0	0
1502	17648	gemigliptin	0	1	0	0	0	0	0	0	0	0	1	0	0	0	0	0	1	0	0	0	0	0	1	0	0	0	0	TRUE	TRUE	0	0	0	0	0	0	0	0	1	0	0	1	0	0	0	0	0	0
1503	17658	difelikefalin	1	0	1	1	0	0	0	0	0	0	0	0	0	0	0	0	0	1	0	0	0	0	1	0	0	1	0	TRUE	TRUE	0	0	0	0	0	0	0	0	0	0	0	0	0	0	0	0	0	0
1504	17668	btt-1023	1	0	0	1	0	0	0	0	0	0	0	0	0	0	1	0	0	0	0	0	0	0	0	0	0	0	0	TRUE	TRUE	0	0	0	0	0	0	0	0	0	0	0	0	0	0	0	0	0	0
1505	17687	tabalumab	1	0	0	0	0	0	0	0	0	0	0	0	0	0	1	0	0	1	0	0	0	0	1	0	0	1	0	TRUE	TRUE	0	0	0	0	0	0	0	0	0	0	0	0	0	0	0	0	0	0
1506	17694	begelomab	1	0	0	1	0	0	0	0	0	0	0	0	0	0	1	0	0	0	0	0	0	0	0	0	0	0	0	TRUE	TRUE	0	0	0	0	0	0	0	0	1	0	0	1	0	0	0	0	0	0
1507	17708	prm-151	1	0	0	1	0	0	0	0	0	0	0	0	0	0	1	0	0	0	0	0	0	0	0	0	1	0	0	TRUE	TRUE	1	0	0	0	0	0	0	0	0	0	0	0	1	0	0	0	0	0
1508	17723	pf-05230900	1	0	0	0	0	0	0	0	0	0	0	0	1	0	1	0	0	1	0	0	0	0	0	0	0	1	0	TRUE	TRUE	0	0	0	0	0	0	1	1	1	1	1	0	0	0	0	0	0	0
1509	17748	timapiprant	0	1	1	0	0	0	0	0	0	0	0	0	0	0	1	0	0	0	0	0	0	0	0	0	1	0	0	TRUE	TRUE	0	0	0	0	0	0	0	0	0	0	0	0	0	0	0	0	0	0
1510	17764	mdco-2010	0	1	0	0	0	0	0	1	0	0	0	0	0	0	0	0	0	0	0	0	0	0	0	0	0	0	1	TRUE	TRUE	0	0	0	0	0	1	0	0	0	0	1	0	0	0	0	0	0	0
1511	17779	dagrocorat	0	1	0	0	0	0	0	0	0	0	0	0	0	0	1	0	0	1	0	0	0	0	0	0	0	0	0	TRUE	TRUE	0	0	0	0	1	0	0	0	0	0	1	1	0	1	0	1	0	1
1512	17780	sotagliflozin	0	1	1	0	0	0	0	0	0	0	1	0	0	0	1	0	1	0	0	0	0	0	1	0	0	0	0	TRUE	TRUE	0	0	1	0	0	0	1	0	0	0	1	0	0	0	0	0	1	0
1513	17781	apabetalone	0	1	1	0	0	0	0	1	0	0	0	0	0	0	0	0	1	0	0	0	0	0	0	0	0	0	1	TRUE	TRUE	0	0	0	0	0	0	0	0	0	0	0	0	0	0	0	0	0	0
1514	17824	finerenone	0	1	1	0	0	0	0	1	0	0	1	0	0	0	0	0	1	0	0	0	0	0	1	0	0	0	0	TRUE	TRUE	0	0	0	0	1	1	1	0	0	0	1	0	0	0	1	0	1	0
1515	17827	e-6005	0	1	0	0	1	0	0	0	0	0	0	0	0	0	1	0	0	0	0	0	0	0	0	0	0	1	0	TRUE	TRUE	0	0	0	0	0	0	0	0	1	0	0	0	0	0	0	0	0	0
1516	17838	azd-1419	1	0	0	0	1	0	0	0	0	0	0	0	0	0	1	0	0	0	0	0	0	0	0	0	1	0	0	TRUE	TRUE	0	0	0	0	0	0	0	0	0	0	0	0	0	0	0	0	0	0
1517	17851	daprodustat	0	1	1	0	1	0	1	0	0	0	0	0	0	0	0	0	0	0	0	0	0	0	1	0	0	0	1	TRUE	TRUE	0	0	0	0	0	0	0	0	0	0	0	0	0	0	0	1	0	0
1518	17858	nnc-0142-0000-0002	1	0	0	0	0	0	0	0	0	0	0	0	1	0	1	0	0	0	0	0	0	0	0	0	0	0	0	TRUE	TRUE	0	0	0	0	0	0	0	0	0	0	0	0	0	0	0	0	0	0
1519	17867	pf-4236921	1	0	0	0	0	0	0	0	0	0	0	0	1	0	1	0	0	0	0	0	0	0	0	0	0	0	0	TRUE	TRUE	0	0	1	0	1	0	1	0	1	0	1	0	1	1	0	0	0	0
1520	17870	pf-04447943	0	1	1	0	0	0	0	0	0	0	0	0	0	0	0	0	0	0	0	1	0	1	0	0	0	0	0	TRUE	TRUE	0	0	0	0	0	0	0	0	0	0	0	0	0	0	0	0	0	0
1521	17871	amg-151	0	1	0	0	0	0	0	0	0	0	1	0	0	0	0	0	1	0	0	0	0	0	0	0	0	0	0	TRUE	TRUE	1	0	1	1	1	1	1	0	1	0	1	1	0	1	1	1	0	0
1522	17873	pf-3864086	0	1	0	0	0	0	0	0	0	0	0	0	0	0	0	0	0	0	0	0	0	0	0	0	0	0	0	TRUE	TRUE	0	0	0	0	0	0	0	0	0	0	0	0	0	0	0	0	0	0
1523	17892	bms-754807	0	1	0	0	0	0	0	0	0	0	0	0	0	0	0	0	0	0	0	0	0	0	0	0	0	0	0	TRUE	TRUE	0	0	1	0	1	0	1	0	0	0	1	1	0	1	1	1	1	0
1524	17895	gk1-399	0	1	1	0	0	0	0	0	0	0	1	0	0	0	0	0	1	0	0	0	0	0	0	0	0	0	0	TRUE	TRUE	1	0	1	1	1	1	1	0	1	0	1	1	0	1	1	1	0	0
1525	17905	apd-916	0	1	0	0	0	0	0	0	0	0	0	0	0	0	0	0	0	1	0	1	0	1	0	0	0	0	0	TRUE	TRUE	0	0	0	0	0	0	0	0	0	0	0	0	0	0	0	0	0	0
1526	17909	sirukumab	1	0	0	1	0	0	0	0	0	0	0	0	0	0	1	0	0	1	0	1	0	1	1	0	0	1	1	TRUE	TRUE	0	0	1	0	1	0	1	0	1	0	1	0	1	1	0	0	0	0
1527	17920	mtrx-1011a	1	0	0	0	0	0	0	0	0	0	0	0	0	0	1	0	0	1	0	0	0	0	0	0	0	0	0	TRUE	TRUE	0	0	0	0	0	0	0	0	0	0	0	0	0	0	0	0	0	0
1528	17927	biib-023	1	0	0	0	0	0	0	0	0	0	0	0	0	0	1	0	0	1	0	0	0	0	1	0	0	0	0	TRUE	TRUE	0	0	0	0	0	0	0	0	0	0	0	0	0	0	0	0	0	0
1529	17932	deuterated paroxetine	0	1	0	0	0	0	0	0	0	0	0	0	0	0	0	0	0	0	0	0	0	0	0	1	0	0	1	TRUE	TRUE	0	0	0	0	0	0	0	0	0	0	0	0	0	0	0	1	0	0
1530	17934	esaxerenone	0	1	1	0	0	0	0	0	0	0	1	0	0	0	0	0	1	0	0	0	0	0	1	0	0	0	0	TRUE	TRUE	0	0	0	0	1	1	1	0	0	0	1	0	0	0	1	0	1	0
1531	17965	abt-436	0	1	0	0	0	0	0	0	0	0	0	0	0	0	0	0	0	0	0	0	0	0	0	0	0	0	0	TRUE	TRUE	0	0	0	0	0	0	0	0	0	0	0	0	0	0	0	0	0	0
1532	17979	gsk-1292263a	0	1	0	0	0	0	0	0	0	0	1	0	0	0	0	0	1	0	0	0	0	0	0	0	0	0	0	TRUE	TRUE	0	0	0	0	0	0	0	0	0	0	0	0	0	0	0	0	0	0
1533	17984	tt-30	1	0	0	0	0	0	1	0	0	0	0	0	0	0	0	0	0	0	0	0	0	0	1	0	0	0	1	TRUE	TRUE	1	0	0	0	0	0	1	0	0	1	0	0	0	0	0	0	1	0
1534	18011	filorexant	0	1	0	0	0	0	0	0	0	0	0	0	0	0	0	0	0	0	0	1	0	0	0	0	0	0	1	TRUE	TRUE	0	0	0	0	0	0	0	0	0	0	0	0	0	0	0	0	0	0
1535	18058	fletikumab	1	0	0	0	0	0	0	0	0	0	0	0	0	0	1	0	0	1	0	0	0	0	0	0	0	0	0	TRUE	TRUE	0	0	0	0	0	0	0	0	0	0	0	0	0	0	0	0	0	0
1536	18062	luspatercept	1	0	0	1	0	0	1	0	1	0	0	0	0	0	0	0	0	0	0	0	0	0	0	0	0	0	0	TRUE	TRUE	1	1	1	0	0	0	1	1	0	1	0	1	0	1	0	0	0	0
1537	18092	mk-1597	0	1	0	0	0	0	0	1	0	0	0	0	0	0	0	0	0	0	0	0	0	0	0	0	0	0	1	TRUE	TRUE	1	0	1	0	0	0	0	0	0	0	1	0	0	0	0	0	1	0
1538	18105	pegteograstim	1	0	0	1	0	0	1	0	0	0	0	0	0	0	0	0	0	0	0	0	0	0	0	0	0	0	0	TRUE	TRUE	1	0	1	0	0	0	0	1	0	0	0	1	1	0	0	0	0	0
1539	18115	srt-2104	0	1	0	0	0	0	0	0	0	0	1	0	0	0	1	0	1	0	0	0	0	0	0	0	0	1	0	TRUE	TRUE	0	0	0	0	0	0	0	0	0	0	0	0	0	0	0	0	0	0
1540	18121	burosumab	1	0	0	1	0	0	0	0	1	0	0	0	0	0	0	0	1	1	0	0	0	0	0	0	0	0	0	TRUE	TRUE	0	0	1	0	0	1	1	0	0	0	1	1	0	1	0	0	1	1
1541	18138	ly-2189102	1	0	0	0	0	0	0	0	0	0	1	0	0	0	0	0	1	0	0	0	0	0	0	0	0	0	0	TRUE	TRUE	0	0	0	0	0	0	0	0	0	0	0	0	1	0	0	0	0	0
1542	18174	methylsamidorphan chloride	0	1	0	0	0	0	0	0	0	0	0	0	1	0	0	0	0	0	0	0	0	0	0	0	0	0	0	TRUE	TRUE	0	0	0	0	0	0	0	0	0	0	0	0	0	0	0	0	0	0
1543	18191	1144814	0	1	1	0	0	0	0	0	0	0	0	0	0	0	0	0	0	0	0	0	0	1	0	0	0	0	0	TRUE	TRUE	0	0	1	0	1	0	0	0	0	0	0	0	0	1	0	0	1	1
1544	18219	setipiprant	0	1	1	0	0	0	0	0	0	0	0	0	0	0	0	0	0	0	0	0	0	0	0	0	0	0	0	TRUE	TRUE	0	0	0	0	0	0	0	0	0	0	0	0	0	0	0	0	0	0
1545	18225	fasinumab	1	0	0	1	0	0	0	0	0	0	0	0	0	0	0	0	0	1	0	0	0	0	0	0	0	0	0	TRUE	TRUE	0	0	0	0	0	0	0	0	0	0	0	1	1	1	0	1	0	0
1546	18235	nelonicline	0	1	0	0	0	0	0	0	0	0	0	0	0	0	0	0	0	0	0	1	0	1	0	0	0	0	0	TRUE	TRUE	0	0	0	0	0	0	0	0	0	0	0	0	0	0	0	0	0	0
1547	18239	pf-04620110	0	1	0	0	0	0	0	0	0	0	1	0	0	0	0	0	1	0	0	0	0	0	0	0	0	0	0	TRUE	TRUE	0	0	0	0	0	0	1	1	0	0	1	0	0	0	0	0	0	0
1548	18257	olokizumab	1	0	0	1	0	0	0	0	0	0	0	0	0	0	1	0	0	1	0	0	0	0	0	0	0	0	0	TRUE	TRUE	0	0	1	0	1	0	1	0	1	0	1	0	1	1	0	0	0	0
1549	18265	emixustat hydrochloride	0	1	1	0	0	0	0	0	0	0	0	1	0	0	0	0	0	0	0	0	0	0	0	0	0	0	0	TRUE	TRUE	0	0	1	0	0	1	0	0	0	0	1	0	0	1	0	1	0	0
1550	18290	adomeglivant	0	1	0	0	0	0	0	0	0	0	1	0	0	0	1	0	1	0	0	0	0	0	0	0	0	0	0	TRUE	TRUE	0	0	0	0	1	0	0	0	0	0	1	0	0	0	0	0	0	0
1551	18315	bax-1810	1	0	0	1	0	0	1	0	0	0	0	0	0	0	1	0	0	0	0	0	0	0	0	0	0	0	0	TRUE	TRUE	0	0	0	0	0	0	0	0	1	0	0	1	0	0	0	0	0	0
1552	18327	dm-199	1	0	0	1	0	0	0	0	0	0	0	0	0	0	0	0	0	0	0	1	0	0	0	0	0	0	1	TRUE	TRUE	0	0	0	0	0	0	0	0	0	0	1	0	0	0	0	0	0	0
1553	18328	be-1116	1	0	0	1	0	0	1	0	0	0	0	0	0	0	0	0	0	0	0	0	0	0	0	0	0	0	1	TRUE	TRUE	1	0	1	0	0	0	0	0	0	0	1	0	0	1	1	0	0	0
1554	18331	stresscopin (human)	0	1	0	0	0	0	0	1	0	0	0	0	0	0	0	0	0	0	0	0	0	0	0	0	0	0	0	TRUE	TRUE	0	0	0	0	0	0	0	0	0	0	0	0	0	0	0	0	0	0
1555	18332	drl-17822	0	1	0	0	0	0	0	1	0	0	0	0	0	0	0	0	1	0	0	0	0	0	0	0	0	0	1	TRUE	TRUE	1	1	0	0	0	1	0	0	0	0	1	0	0	0	0	0	0	0
1556	18336	etrolizumab	1	0	0	1	0	0	0	0	0	0	0	0	1	0	1	0	0	0	0	0	0	0	0	0	0	0	0	TRUE	TRUE	1	0	0	0	0	0	0	0	0	0	0	0	1	0	0	0	0	0
1557	18372	e-xten	1	0	0	1	0	0	0	0	0	0	1	0	0	0	0	0	1	0	0	0	0	0	0	0	0	0	0	TRUE	TRUE	0	0	0	0	0	0	0	0	0	0	0	0	0	0	0	0	0	0
1558	18373	rn-6g	1	0	0	0	0	0	0	0	0	0	0	1	0	0	0	0	0	0	0	0	0	0	0	0	0	0	0	TRUE	TRUE	0	0	0	0	0	0	0	0	1	0	0	0	0	1	0	1	0	0
1559	18377	1362885	0	1	0	0	0	0	0	0	0	0	1	0	0	0	0	0	1	0	0	0	0	0	0	0	0	0	0	TRUE	TRUE	1	1	1	0	0	0	0	1	1	0	1	0	1	0	0	0	0	0
1560	18381	somavaratan	1	0	0	1	0	0	0	0	0	0	1	0	0	0	0	0	0	0	0	0	0	0	0	0	0	0	0	TRUE	TRUE	0	0	1	0	1	0	0	0	0	0	1	1	0	0	0	0	0	0
1561	18397	vobarilizumab	1	0	0	1	0	0	0	0	0	0	0	0	0	0	1	0	0	1	0	0	0	0	0	0	0	0	0	TRUE	TRUE	1	0	0	0	0	0	0	0	1	0	0	0	0	1	0	1	0	0
1562	18416	azd-7687	0	1	0	0	0	0	0	0	0	0	0	0	0	0	0	0	1	0	0	0	0	0	0	0	0	0	0	TRUE	TRUE	0	0	0	0	0	0	1	1	0	0	1	0	0	0	0	0	0	0
1563	18417	bay-85-8501	0	1	1	0	0	0	0	0	0	0	0	0	0	0	0	0	0	0	0	0	0	0	0	0	0	0	0	TRUE	TRUE	1	0	1	0	0	0	0	0	1	1	1	0	1	0	1	1	0	0
1564	18421	guselkumab	1	0	0	1	0	0	0	0	0	0	0	0	0	0	1	0	0	0	0	0	0	0	0	0	0	1	0	TRUE	TRUE	0	0	0	0	0	0	0	0	0	0	0	0	0	0	0	0	0	0
1565	18422	il-21 mab	1	0	0	1	0	0	0	0	0	0	0	0	0	0	1	0	0	1	0	0	0	0	0	0	0	0	0	TRUE	TRUE	0	0	1	0	0	0	1	0	1	1	1	1	0	0	0	0	0	0
1566	18425	egt-0001474	0	1	1	0	0	0	0	0	0	0	1	0	0	0	0	0	1	0	0	0	0	0	0	0	0	0	0	TRUE	TRUE	0	0	0	0	0	0	0	0	0	0	0	0	0	0	0	0	1	0
1567	18438	vidupiprant	0	1	0	0	0	0	0	0	0	0	0	0	0	0	1	0	0	0	0	0	0	0	0	0	1	0	0	TRUE	TRUE	0	0	0	0	0	0	0	0	0	0	0	0	0	0	0	0	0	0
1568	18441	pegylated thrombopoietin mimetic peptide	1	0	0	0	0	0	1	0	0	0	0	0	0	0	0	0	0	0	0	0	0	0	0	0	0	0	0	TRUE	TRUE	1	1	0	0	0	0	0	1	0	1	0	0	1	0	0	0	0	0
1569	18442	snx-001	0	1	0	0	0	0	0	0	0	0	0	0	0	0	0	0	0	0	0	0	0	0	0	0	0	0	0	TRUE	TRUE	0	1	0	0	0	0	0	0	0	0	0	0	0	0	0	0	0	0
1570	18455	cerc-501	0	1	0	0	0	0	0	0	0	0	0	0	0	0	0	0	0	0	0	0	0	1	0	0	0	0	0	TRUE	TRUE	0	0	0	0	0	0	0	0	0	0	0	0	0	0	0	0	0	0
1571	18488	d-157495	0	1	0	0	0	0	0	0	1	0	0	0	0	0	0	0	0	1	0	1	0	0	0	0	0	0	0	TRUE	TRUE	0	0	1	0	0	0	0	0	0	0	0	1	0	1	0	0	0	0
1572	18499	luseogliflozin	0	1	1	0	0	0	0	0	0	0	1	0	0	0	0	0	1	0	0	0	0	0	0	0	0	0	0	TRUE	TRUE	0	0	0	0	0	0	0	0	0	0	0	0	0	0	0	0	1	0
1573	18538	ralinepag	0	1	1	0	0	0	0	0	0	0	0	0	0	0	0	0	0	0	0	0	0	0	0	0	1	0	1	TRUE	TRUE	0	0	0	0	0	0	1	0	1	0	0	0	0	0	0	0	0	0
1574	18543	orm-12741	0	1	0	0	0	0	0	0	0	0	0	0	0	0	0	0	0	0	0	1	0	1	0	0	0	0	1	TRUE	TRUE	0	0	0	0	0	0	0	0	0	0	0	0	0	0	0	0	0	0
1575	18554	aqx-1125	0	1	1	0	0	0	0	0	0	0	0	0	0	0	1	0	0	0	0	0	0	0	1	0	1	0	0	TRUE	TRUE	0	0	0	0	0	0	0	0	0	0	0	0	0	1	0	1	0	0
1576	18556	roledumab	1	0	0	1	0	0	1	0	0	0	0	0	0	0	1	0	0	0	0	0	0	0	0	0	0	0	0	TRUE	TRUE	0	0	0	0	0	0	0	0	0	0	0	0	0	0	0	0	0	0
1577	18558	reveglucosidase alfa	1	0	0	0	0	0	0	1	1	0	0	0	0	0	0	0	1	1	0	1	0	0	0	0	0	0	0	TRUE	TRUE	0	1	1	0	0	0	0	1	0	0	1	1	1	1	0	0	0	0
1578	18563	csl-112	1	0	0	1	0	0	0	1	0	0	0	0	0	0	0	0	0	0	0	0	0	0	0	0	0	0	1	TRUE	TRUE	1	0	1	0	0	0	1	1	1	0	1	0	0	0	0	0	1	0
1579	18578	lgd-6972	0	1	1	0	0	0	0	0	0	0	1	0	0	0	0	0	1	0	0	0	0	0	0	0	0	0	0	TRUE	TRUE	0	0	0	0	1	0	0	0	0	0	1	0	0	0	0	0	0	0
1580	18606	iowh-032	0	1	1	0	0	0	0	0	0	0	0	0	1	0	0	0	0	0	0	0	0	0	0	0	0	0	0	TRUE	TRUE	0	0	1	0	0	0	1	0	0	0	1	0	0	0	0	0	0	1
1581	18611	abt-308	1	0	0	1	0	0	1	0	0	0	0	0	1	0	1	0	0	0	0	0	0	0	0	0	0	0	0	TRUE	TRUE	1	0	0	0	0	0	0	0	1	0	0	0	1	1	0	0	0	0
1582	18617	dolcanatide	1	0	1	0	0	0	0	0	0	0	0	0	1	0	0	0	0	0	0	0	0	0	0	0	0	0	0	TRUE	TRUE	0	0	0	0	0	0	1	0	0	0	1	0	0	0	1	0	0	0
1583	18641	ublituximab	1	0	0	1	0	0	0	0	0	0	0	1	0	0	1	1	0	0	0	1	0	0	0	0	0	0	0	TRUE	TRUE	0	0	1	0	0	0	0	0	1	1	0	0	0	0	0	0	0	0
1584	18668	srt-2379	0	1	0	0	0	0	0	0	0	0	0	0	0	0	0	1	0	0	0	0	0	0	0	0	0	0	0	TRUE	TRUE	0	0	0	0	0	0	0	0	0	0	0	0	0	0	0	0	0	0
1585	18675	azd-7594	0	1	0	0	1	0	0	0	0	0	0	0	0	0	1	0	0	0	0	0	0	0	0	0	1	0	0	TRUE	TRUE	0	0	0	0	1	0	0	0	0	0	1	1	0	1	0	1	0	1
1586	18689	insulin peglispro	1	0	0	0	0	0	0	0	0	0	1	0	0	0	1	0	1	0	0	0	0	0	1	0	0	0	1	TRUE	TRUE	0	0	1	0	1	0	1	0	0	0	1	1	1	1	1	0	0	1
1587	18693	mabp-1	1	0	0	1	0	0	0	0	0	0	1	0	0	0	0	0	1	0	0	0	0	0	0	0	0	0	0	TRUE	TRUE	0	0	0	0	0	0	0	0	0	0	0	0	0	0	0	0	0	0
1588	18711	nktr-181	0	1	1	0	0	0	0	0	0	0	0	0	0	0	0	0	0	1	0	0	0	0	0	0	0	0	0	TRUE	TRUE	0	0	0	0	0	0	0	0	0	0	0	0	0	0	0	0	0	0
1589	18715	abicipar pegol	1	0	0	0	0	1	0	0	0	0	1	1	0	0	0	0	1	0	0	0	0	0	0	0	0	0	0	TRUE	TRUE	0	0	0	0	0	1	1	0	1	0	1	0	0	0	0	0	0	0
1590	18734	cc-292	0	1	1	0	0	0	0	0	0	0	0	0	0	0	1	0	0	1	0	0	0	0	0	0	0	0	0	TRUE	TRUE	0	0	1	1	1	1	1	1	1	1	0	1	0	1	0	0	1	1
1591	18757	duvelisib	0	1	1	0	0	0	0	0	0	0	0	0	0	0	1	0	0	1	0	0	0	0	0	0	0	0	0	TRUE	TRUE	1	0	1	0	0	0	0	0	1	1	0	0	0	0	0	0	0	0
1592	18767	opicapone	0	1	0	0	0	0	0	0	0	0	0	0	0	0	0	0	0	0	0	1	0	0	0	0	0	0	0	TRUE	TRUE	0	0	0	0	0	0	0	0	0	0	0	0	0	0	0	1	0	0
1593	18790	mar-701	1	0	0	0	0	0	0	0	0	0	0	0	0	0	0	0	0	0	0	0	0	0	0	0	0	0	0	TRUE	TRUE	0	0	0	0	0	0	0	0	0	0	1	0	0	0	0	0	0	0
1594	18809	gsk-2245035	0	1	0	0	1	0	0	0	0	0	0	1	0	0	1	0	0	0	0	0	0	0	0	0	1	0	0	TRUE	TRUE	0	0	0	0	0	0	0	0	0	0	0	0	0	0	0	0	0	0
1595	18813	isis-fxirx	1	0	0	0	0	0	1	0	0	0	0	0	0	0	0	0	0	0	0	0	0	0	0	0	0	0	1	TRUE	TRUE	1	0	1	0	0	0	0	0	0	0	0	0	0	0	0	0	0	0
1596	18817	e-52862	0	1	0	0	0	0	0	0	0	0	0	0	0	0	0	0	0	0	0	1	0	0	0	0	0	0	0	TRUE	TRUE	0	0	0	0	0	0	0	0	0	0	0	1	0	1	0	0	0	0
1597	18819	ctp-354	0	1	0	0	0	0	0	0	0	0	0	0	0	0	0	0	0	0	0	0	0	0	0	0	0	0	0	TRUE	TRUE	0	0	0	0	0	0	0	0	0	0	0	0	0	1	0	1	0	0
1598	18824	ertugliflozin	0	1	1	0	0	0	0	0	0	0	1	0	0	0	0	0	1	0	0	0	0	0	0	0	0	0	0	TRUE	TRUE	0	0	0	0	0	0	0	0	0	0	0	0	0	0	0	0	1	0
1599	18827	danirixin	0	1	1	0	0	0	0	0	0	0	0	0	0	0	0	0	0	0	0	0	0	0	0	0	1	0	0	TRUE	TRUE	0	0	0	0	0	0	1	0	1	0	0	0	0	0	0	0	0	0
1600	18839	opicinumab	1	0	0	1	0	0	0	0	0	0	0	1	0	0	1	0	0	0	0	1	0	0	0	0	0	0	0	TRUE	TRUE	0	0	0	0	0	0	0	0	0	0	0	0	0	1	0	0	0	0
1601	18851	tc-6987	0	1	0	0	0	0	0	0	0	0	1	0	0	0	0	0	1	0	0	0	0	0	0	0	0	0	0	TRUE	TRUE	0	0	0	0	0	0	0	0	0	0	0	0	0	0	0	0	0	0
1602	18870	dapirolizumab pegol	1	0	0	1	0	0	0	0	0	0	0	0	0	0	1	0	0	1	0	0	0	0	0	0	0	1	0	TRUE	TRUE	1	0	1	0	0	0	0	0	1	0	0	0	0	0	0	0	0	0
1603	18902	dupilumab	1	0	0	1	0	0	0	0	0	0	0	0	0	0	1	0	0	0	0	0	0	0	0	0	1	1	0	TRUE	TRUE	0	0	0	0	0	0	0	0	1	0	0	0	0	0	0	0	0	0
1604	18909	deutetrabenazine	0	1	1	0	0	0	0	0	1	0	0	0	0	0	0	0	0	0	0	1	0	1	0	0	0	0	0	TRUE	TRUE	0	0	0	0	0	0	0	0	0	0	0	0	0	0	0	0	0	0
1605	18915	xpf-001	0	1	1	0	1	0	0	0	0	0	0	0	0	0	0	0	0	1	0	0	0	0	0	0	0	0	0	TRUE	TRUE	0	1	1	0	1	1	0	0	0	0	1	1	1	1	0	0	0	0
1606	18920	brazikumab	1	0	0	1	0	0	0	0	0	0	0	0	1	0	1	0	0	0	0	0	0	0	0	0	0	1	0	TRUE	TRUE	0	0	0	0	0	0	0	0	0	0	0	0	0	0	0	0	0	0
1607	18940	lexaptepid pegol	1	0	0	1	0	0	1	0	0	0	0	0	0	0	0	0	0	0	0	0	0	0	0	0	0	0	0	TRUE	TRUE	0	0	0	0	0	0	0	0	0	0	0	0	0	0	0	0	0	0
1608	18953	andexanet alfa	1	0	0	1	0	0	0	0	0	0	0	0	0	0	0	0	0	0	0	0	0	0	0	0	0	0	1	TRUE	TRUE	1	0	1	0	0	0	0	0	0	0	0	0	0	0	0	0	0	0
1609	18984	albutrepenonacog alfa	1	0	0	1	0	0	1	0	1	0	0	0	0	0	0	0	0	0	0	0	0	0	0	0	0	0	0	TRUE	TRUE	1	0	1	0	0	0	0	0	0	0	1	0	0	0	0	0	0	0
1610	19016	blosozumab	1	0	0	0	0	0	0	0	0	0	0	0	0	0	0	0	0	0	0	0	0	0	0	0	0	0	0	TRUE	TRUE	0	0	1	1	1	1	1	0	1	0	1	1	0	1	0	1	0	0
1611	19044	simtuzumab	1	0	0	0	0	0	0	0	0	0	0	0	0	1	0	0	0	0	0	0	0	0	0	0	0	0	1	TRUE	TRUE	0	0	0	0	0	0	0	0	0	0	0	0	0	0	0	0	0	0
1612	19049	lx-1033	0	1	0	0	0	0	0	0	0	0	0	0	1	0	0	0	0	0	0	0	0	1	0	0	0	0	0	TRUE	TRUE	0	0	0	0	0	0	0	0	0	0	0	0	0	0	0	0	0	0
1613	19069	bococizumab	1	0	0	0	0	0	0	0	0	0	0	0	0	0	0	0	1	0	0	0	0	0	0	0	0	0	0	TRUE	TRUE	0	1	0	0	0	0	0	0	0	0	1	0	0	0	0	0	0	0
1614	19083	azd-5213	0	1	0	0	0	0	0	0	0	0	0	0	0	0	0	0	0	0	0	1	0	1	0	0	0	0	0	TRUE	TRUE	0	0	0	0	0	0	0	0	0	0	0	0	0	0	0	0	0	0
1615	19124	arry-502	0	1	1	0	0	0	0	0	0	0	0	0	0	0	1	0	0	0	0	0	0	0	0	0	1	0	0	TRUE	TRUE	0	0	0	0	0	0	0	0	0	0	0	0	0	0	0	0	0	0
1616	19166	sb-9200	0	1	1	0	0	0	0	0	0	0	0	0	0	1	0	1	0	0	0	0	0	0	0	0	0	0	0	TRUE	TRUE	0	1	1	0	0	1	1	0	1	0	0	1	0	0	0	1	0	0
1617	19185	rp-5000	0	1	1	0	0	0	0	0	0	0	0	0	0	0	0	0	0	0	0	0	0	1	0	0	0	0	0	TRUE	TRUE	0	0	0	0	0	0	0	0	0	0	0	1	0	1	1	1	0	0
1618	19188	pateclizumab	1	0	0	0	0	0	0	0	0	0	0	0	0	0	1	0	0	1	0	0	0	0	0	0	0	0	0	TRUE	TRUE	0	0	0	0	0	0	0	0	0	0	0	0	0	0	0	0	0	0
1619	19220	centanafadine hydrochloride	0	1	1	0	0	0	0	0	0	0	0	0	0	0	0	0	0	0	0	1	0	1	0	0	0	0	0	TRUE	TRUE	0	1	0	0	0	0	1	0	0	0	0	1	0	1	0	1	0	0
1620	19229	pb-1023	1	0	0	1	0	0	0	0	0	0	1	0	0	0	0	0	1	0	0	0	0	0	0	0	0	0	0	TRUE	TRUE	0	0	0	0	0	0	0	0	0	0	0	0	0	0	0	0	0	0
1621	19254	tildrakizumab	1	0	0	0	0	0	0	0	0	0	0	0	0	0	1	0	0	0	0	0	0	0	0	0	0	1	0	TRUE	TRUE	0	0	0	0	0	0	0	0	0	0	0	0	0	0	0	0	0	0
1622	19279	thr-18	1	0	0	1	0	0	0	1	0	0	0	0	0	0	1	0	0	0	0	1	0	0	0	0	1	0	1	TRUE	TRUE	1	0	0	0	0	0	0	0	0	0	0	0	0	0	0	0	0	0
1623	19287	xmab-5871	1	0	0	1	0	0	0	0	0	0	0	0	0	0	1	0	0	1	0	0	0	0	0	0	0	0	0	TRUE	TRUE	0	0	1	1	0	1	0	0	1	1	0	1	0	0	0	0	0	0
1624	19289	gz-402666	1	0	0	1	0	0	0	1	1	0	0	0	0	0	0	0	1	1	0	1	0	0	0	0	0	0	0	TRUE	TRUE	0	1	1	0	0	0	0	0	0	0	1	1	0	1	0	0	0	0
1625	19307	solcitinib	0	1	0	0	0	0	0	0	0	0	0	0	0	0	1	0	0	0	0	0	0	0	0	0	0	1	0	TRUE	TRUE	0	0	0	0	0	0	0	0	0	0	0	0	0	0	0	0	0	0
1626	19310	sar-100842	0	1	1	0	0	0	0	0	0	0	0	0	0	0	1	0	0	1	0	0	0	0	0	0	0	1	0	TRUE	TRUE	1	0	0	0	0	1	0	0	0	0	0	1	1	0	0	0	0	0
1627	19316	tesidolumab	1	0	0	0	0	1	0	0	0	0	0	1	0	0	0	0	0	0	0	0	0	0	0	0	0	0	0	TRUE	TRUE	0	0	0	0	0	0	1	0	0	1	0	0	0	1	0	0	0	0
1628	19320	ly-2886721	0	1	0	0	0	0	0	0	0	0	0	0	0	0	0	0	0	0	0	1	0	1	0	0	0	0	0	TRUE	TRUE	0	0	0	0	0	0	0	0	0	0	0	0	0	0	0	0	0	0
1629	19327	vesatolimod	0	1	1	0	0	0	0	0	0	0	0	0	0	1	1	1	0	0	0	0	0	0	0	0	0	0	0	TRUE	TRUE	0	0	0	0	0	0	0	0	0	0	0	0	0	0	0	0	0	0
1630	19343	ligelizumab	1	0	0	1	0	0	0	0	0	0	0	0	0	0	1	0	0	0	0	0	0	0	0	0	1	1	0	TRUE	TRUE	0	0	0	0	0	0	0	0	0	0	0	0	0	0	0	0	0	0
1631	19352	act-280778	0	1	0	0	0	0	0	0	0	0	0	0	0	0	0	0	0	0	0	0	0	0	0	0	0	0	1	TRUE	TRUE	1	1	1	0	0	0	0	0	0	0	0	1	0	1	0	1	0	0
1632	19381	px-102	0	1	1	0	0	0	0	0	0	0	0	0	0	1	0	0	1	0	0	0	0	0	0	0	0	0	0	TRUE	TRUE	0	0	0	0	0	0	0	0	0	0	0	0	0	0	0	0	0	0
1633	19386	sepetaprost	0	1	0	0	1	0	0	0	0	0	0	1	0	0	0	0	0	0	0	0	0	0	0	0	0	0	0	TRUE	TRUE	0	0	0	0	0	0	1	0	1	0	1	0	0	0	0	0	0	0
1634	19389	vorolanib	0	1	1	0	0	0	0	0	0	0	0	1	0	0	0	0	0	0	0	0	0	0	0	0	0	0	0	TRUE	TRUE	1	1	1	0	0	1	1	1	0	0	0	1	1	1	0	1	0	0
1635	19391	yh-4808	0	1	1	0	0	0	0	0	0	0	0	0	1	0	0	0	0	0	0	0	0	0	0	0	0	0	0	TRUE	TRUE	0	0	0	0	0	0	0	0	0	0	0	0	0	0	0	0	0	0
1636	19392	lh-ago1	1	0	0	0	0	0	0	0	0	0	0	0	0	0	0	0	0	0	0	0	0	0	0	1	0	0	0	TRUE	TRUE	0	0	1	0	1	0	0	0	0	0	0	0	0	0	0	0	1	1
1637	19394	brolucizumab	0	1	0	0	0	1	0	0	0	0	0	1	0	0	0	0	0	0	0	0	0	0	0	0	0	0	0	TRUE	TRUE	0	0	0	0	0	1	1	0	1	0	1	0	0	0	0	0	0	0
1638	19397	vadadustat	0	1	1	0	0	0	1	0	0	0	0	0	0	0	0	0	0	0	0	0	0	0	0	0	0	0	0	TRUE	TRUE	0	0	0	0	0	0	0	0	0	0	0	0	0	0	0	1	0	0
1639	19420	abrilumab	1	0	0	1	0	0	0	0	0	0	0	0	1	0	1	0	0	0	0	0	0	0	0	0	0	0	0	TRUE	TRUE	1	0	0	0	0	0	0	0	0	0	0	0	1	0	0	0	0	0
1640	19455	las-190792	0	1	0	0	0	0	0	0	0	0	0	0	0	0	1	0	0	0	0	0	0	0	0	0	1	0	0	TRUE	TRUE	0	0	1	0	0	0	0	0	1	0	1	0	0	1	0	0	1	0
1641	19488	elenbecestat	0	1	1	0	0	0	0	0	0	0	0	0	0	0	0	0	0	0	0	1	0	1	0	0	0	0	0	TRUE	TRUE	0	0	0	0	0	0	0	0	0	0	0	0	0	0	0	0	0	0
1642	19489	nonacog gamma	1	0	0	1	0	0	1	0	1	0	0	0	0	0	0	0	0	0	0	0	0	0	0	0	0	0	0	TRUE	TRUE	1	0	1	0	0	0	0	0	0	0	1	0	0	0	0	0	0	0
1643	19500	idursulfase beta	1	0	0	1	0	0	0	0	1	0	0	0	0	0	0	0	1	0	0	0	0	0	0	0	0	0	0	TRUE	TRUE	0	0	1	0	0	0	0	0	0	0	1	0	0	0	0	0	0	0
1644	19535	xmab-7195	1	0	0	1	0	0	0	0	0	0	0	1	0	0	1	0	0	0	0	0	0	0	0	0	1	1	0	TRUE	TRUE	0	0	0	0	0	0	0	0	1	0	0	1	0	0	0	0	0	0
1645	19551	ozanimod	0	1	1	0	0	0	0	0	0	0	0	0	1	0	1	1	0	0	0	1	0	0	0	0	0	0	0	TRUE	TRUE	0	0	0	0	0	0	0	0	0	0	0	0	0	1	0	0	0	0
1646	19572	ly-2940094	0	1	0	0	0	0	0	0	0	0	0	0	0	0	0	0	0	0	0	0	0	1	0	0	0	0	0	TRUE	TRUE	0	0	0	0	0	0	0	0	0	0	0	0	0	0	0	0	0	0
1647	19625	hirmab-ids	1	0	0	1	0	0	0	0	1	0	0	0	0	0	0	0	1	0	0	0	0	0	0	0	0	0	0	TRUE	TRUE	0	0	1	0	0	0	0	0	0	0	1	0	0	0	0	0	0	0
1648	19636	mk-8457	0	1	0	0	0	0	0	0	0	0	0	0	0	0	1	0	0	1	0	0	0	0	0	0	0	0	0	TRUE	TRUE	1	0	1	0	0	0	1	1	1	1	1	0	1	1	0	1	0	0
1649	19643	galcanezumab	1	0	0	1	0	0	0	0	0	0	0	0	0	0	0	0	0	0	0	1	0	0	0	0	0	0	1	TRUE	TRUE	0	0	0	0	0	0	0	0	0	0	0	0	0	0	0	0	0	0
1650	19652	aducanumab	1	0	0	1	0	0	0	0	0	0	0	0	0	0	0	0	0	0	0	1	0	1	0	0	0	0	0	TRUE	TRUE	0	0	0	0	0	0	0	0	1	0	0	0	0	1	0	1	0	0
1651	19681	damoctocog alfa pegol	1	0	0	1	0	0	1	0	1	0	0	0	0	0	0	0	0	0	0	0	0	0	0	0	0	0	1	TRUE	TRUE	1	0	1	0	0	0	0	0	0	0	0	1	0	0	0	0	0	0
1652	19757	arx-618	1	0	0	0	0	0	0	0	0	0	1	0	0	1	0	0	1	0	0	0	0	0	0	0	0	0	0	TRUE	TRUE	0	0	0	0	0	0	0	0	0	0	0	0	0	0	0	0	0	0
1653	19781	pegapamodutide	1	0	0	1	0	0	0	0	0	0	1	0	0	0	0	0	1	0	0	0	0	0	0	0	0	0	0	TRUE	TRUE	0	0	0	0	1	0	0	0	0	0	1	0	0	0	0	0	0	0
1654	19792	gsk-2330672	0	1	1	0	0	0	0	0	0	0	1	0	0	1	1	0	1	0	0	0	0	0	0	0	0	1	0	TRUE	TRUE	0	0	0	0	0	0	1	0	0	0	1	1	0	0	0	0	0	0
1655	19861	ly-3015014	1	0	0	1	0	0	0	0	0	0	0	0	0	0	0	0	1	0	0	0	0	0	0	0	0	0	0	TRUE	TRUE	0	1	0	0	0	0	0	0	0	0	1	0	0	0	0	0	0	0
1656	19955	msb-0010841	1	0	0	1	0	0	0	0	0	0	0	0	0	0	1	0	0	0	0	0	0	0	0	0	0	1	0	TRUE	TRUE	0	0	0	0	0	0	0	0	0	1	0	0	1	0	0	0	0	0
1657	19958	prs-080	1	0	0	0	0	0	1	0	0	0	0	0	0	0	0	0	0	0	0	0	0	0	0	0	0	0	0	TRUE	TRUE	0	0	0	0	0	0	0	0	0	0	0	0	0	0	0	0	0	0
1658	19975	gr-md-02	0	1	0	1	0	0	0	0	0	0	0	0	0	0	1	0	0	0	0	0	0	0	0	0	0	1	0	TRUE	TRUE	0	0	0	0	0	0	0	0	0	0	0	0	0	0	0	0	0	0
1659	19993	filgotinib	0	1	1	0	0	0	0	0	0	0	0	0	1	0	1	0	0	1	0	0	0	0	0	0	0	0	0	TRUE	TRUE	0	0	0	0	0	0	0	0	0	0	0	0	0	0	0	0	0	0
1660	19998	verinurad	0	1	1	0	0	0	0	0	0	0	0	0	0	0	0	0	1	1	0	0	0	0	0	0	0	0	0	TRUE	TRUE	0	0	0	0	0	0	0	0	0	0	1	0	0	0	0	0	1	0
1661	20027	pf-05230907	1	0	0	1	0	0	0	0	0	0	0	0	0	0	0	0	0	0	0	0	0	0	0	0	0	0	0	TRUE	TRUE	1	0	1	0	0	0	0	0	0	0	0	0	0	0	0	0	0	0
1662	20031	lonoctocog alfa	1	0	0	1	0	0	1	0	1	0	0	0	0	0	0	0	0	0	0	0	0	0	0	0	0	0	0	TRUE	TRUE	1	0	1	0	0	0	0	0	0	0	0	1	0	0	0	0	0	0
1663	20051	cor-1	1	0	0	1	0	0	0	1	0	0	0	0	0	0	0	0	0	0	0	0	0	0	0	0	0	0	0	TRUE	TRUE	0	0	0	0	0	0	0	0	0	0	0	0	0	0	1	0	0	0
1664	20069	somapacitan	1	0	0	1	0	0	0	0	0	0	1	0	0	0	0	0	0	0	0	0	0	0	0	0	0	0	0	TRUE	TRUE	0	0	1	0	1	0	0	0	0	0	1	1	0	0	0	0	0	0
1665	20112	chf-6001	0	1	0	0	1	0	0	0	0	0	0	0	0	0	1	0	0	0	0	0	0	0	0	0	1	0	0	TRUE	TRUE	0	0	0	0	0	0	0	0	1	0	0	0	0	0	0	0	0	0
1666	20119	isunakinra	1	0	0	0	0	0	0	0	0	0	0	1	0	0	1	0	1	0	0	0	0	0	0	0	0	0	0	TRUE	TRUE	0	0	0	0	0	0	0	0	0	0	0	0	1	0	0	0	0	0
1667	20120	omarigliptin	0	1	1	0	0	0	0	0	0	0	1	0	0	0	0	0	1	0	0	0	0	0	0	0	0	0	0	TRUE	TRUE	0	0	0	0	0	0	0	0	1	0	0	1	0	0	0	0	0	0
1668	20121	pe-0139	1	0	0	1	0	0	0	0	0	0	1	0	0	0	0	0	1	0	0	0	0	0	0	0	0	0	0	TRUE	TRUE	0	0	1	1	1	1	1	0	1	0	1	1	0	1	1	1	0	0
1669	20135	vestronidase alfa	1	0	0	1	0	0	0	0	1	0	0	0	0	0	0	0	1	0	0	0	0	0	0	0	0	0	0	TRUE	TRUE	0	0	1	0	0	1	0	0	0	0	1	0	0	0	0	0	0	0
1670	20169	oliceridine	0	1	0	1	0	0	0	0	0	0	0	0	0	0	0	0	0	0	0	0	0	0	0	0	0	0	0	TRUE	TRUE	0	0	0	0	0	0	0	0	0	0	0	0	0	0	0	0	0	0
1671	20216	gsk-2374697	1	0	0	0	0	0	0	0	0	0	1	0	0	0	0	0	1	0	0	0	0	0	0	0	0	0	0	TRUE	TRUE	0	0	0	0	0	0	0	1	0	0	1	1	0	1	0	0	0	0
1672	20255	imo-8400	0	1	0	1	0	0	0	0	0	0	0	0	0	0	1	0	0	0	0	0	0	0	0	0	0	1	0	TRUE	TRUE	0	0	0	0	0	0	0	0	0	0	0	0	0	0	0	0	0	0
1673	20263	eptinezumab	1	0	0	1	0	0	0	0	0	0	0	0	0	0	0	0	0	0	0	1	0	0	0	0	0	0	1	TRUE	TRUE	0	0	0	0	0	0	0	0	0	0	0	0	0	0	0	0	0	0
1674	20312	azp-531	1	0	0	1	0	0	0	0	0	0	1	0	0	0	0	0	1	0	0	0	0	0	0	0	0	0	0	TRUE	TRUE	0	0	0	0	1	0	0	0	0	0	1	1	0	0	1	1	0	0
1675	20314	empegfilgrastim	1	0	0	1	0	0	1	0	0	0	0	0	0	0	0	0	0	0	0	0	0	0	0	0	0	0	0	TRUE	TRUE	1	0	1	0	0	0	0	1	0	0	0	1	1	0	0	0	0	0
1676	20357	apd-371	0	1	1	0	0	0	0	0	0	0	0	0	0	0	0	0	0	0	0	0	0	0	0	0	0	0	0	TRUE	TRUE	0	0	0	0	0	0	0	0	0	0	0	0	0	0	0	0	0	0
1677	20364	gnbac-1	1	0	0	1	0	0	0	0	0	0	0	0	0	0	1	0	0	0	0	1	0	0	0	0	0	0	0	TRUE	TRUE	0	0	0	0	0	0	0	0	0	0	0	0	0	0	0	0	0	0
1678	20410	ccx-872	0	1	1	0	0	0	0	0	0	0	0	0	0	0	0	0	0	0	0	0	0	0	0	0	0	0	0	TRUE	TRUE	0	0	0	0	0	0	0	0	0	0	1	0	0	0	0	0	0	0
1679	20421	bi-409306	0	1	1	0	0	0	0	0	0	0	0	0	0	0	0	0	0	0	0	1	0	1	0	0	0	0	0	TRUE	TRUE	0	0	0	0	0	0	0	0	0	0	0	0	0	0	0	0	0	0
1680	20423	rg-7652	1	0	0	0	0	0	0	0	0	0	0	0	0	0	0	0	0	0	0	0	0	0	0	0	0	0	0	TRUE	TRUE	0	1	0	0	0	0	0	0	0	0	1	0	0	0	0	0	0	0
1681	20431	nnc-0215-0384	1	0	0	0	0	0	0	0	0	0	0	0	0	0	1	0	0	1	0	0	0	0	0	0	0	0	0	TRUE	TRUE	0	0	0	0	0	0	0	0	0	0	0	0	0	0	0	0	0	0
1682	20458	alg-1001	0	1	0	0	0	1	0	0	0	0	0	1	0	0	0	0	0	0	0	0	0	0	0	0	0	0	0	TRUE	TRUE	1	0	1	0	0	0	0	0	1	0	0	0	0	0	1	0	0	0
1683	20468	cerliponase alfa	1	0	0	0	0	1	0	0	0	0	0	0	0	0	0	0	0	0	0	0	0	0	0	0	0	0	0	TRUE	TRUE	0	0	0	0	0	1	0	0	0	0	0	1	0	1	0	1	0	0
1684	20488	tenapanor	0	1	1	0	0	0	0	0	0	0	1	0	1	0	0	0	1	0	0	0	0	1	1	0	0	0	0	TRUE	TRUE	0	0	0	0	0	0	0	0	0	0	0	0	0	0	0	0	0	0
1685	20491	risankizumab	1	0	0	1	0	0	0	0	0	0	0	0	1	0	1	0	0	1	0	0	0	0	0	0	0	1	0	TRUE	TRUE	0	0	0	0	0	0	0	0	0	0	0	0	0	0	0	0	0	0
1686	20498	oms-643762	0	1	1	0	0	0	0	0	1	0	0	0	0	0	0	0	0	0	0	1	0	1	0	0	0	0	0	TRUE	TRUE	0	0	0	0	1	0	0	0	0	0	0	0	0	0	0	0	0	1
1687	20503	anx-042	0	1	0	1	0	0	0	1	0	0	0	0	0	0	0	0	0	0	0	0	0	0	0	0	0	0	0	TRUE	TRUE	0	0	0	0	0	0	0	0	0	0	0	0	0	0	0	0	0	0
1688	20517	nemolizumab	1	0	0	1	0	0	0	0	0	0	0	0	0	0	1	0	0	0	0	0	0	0	0	0	0	1	0	TRUE	TRUE	0	0	0	0	0	0	0	0	0	0	0	0	0	0	0	0	0	0
1689	20522	lanadelumab	1	0	0	1	0	0	0	0	1	0	1	1	0	0	1	0	1	0	0	0	0	0	0	0	0	1	0	TRUE	TRUE	1	0	0	0	0	0	0	0	0	0	1	0	0	0	0	0	0	0
1690	20605	gepotidacin	0	1	1	1	0	0	0	0	0	0	0	0	0	0	0	1	0	0	0	0	0	0	0	0	1	1	0	TRUE	TRUE	0	0	0	0	0	0	0	0	0	0	0	0	0	0	0	0	0	0
1691	20611	lutikizumab	1	0	0	1	0	0	0	0	0	0	0	0	0	0	0	0	0	1	0	0	0	0	0	0	0	0	0	TRUE	TRUE	0	0	0	0	0	0	0	0	0	0	0	0	1	0	0	0	0	0
1692	20631	erenumab	1	0	0	1	0	0	0	0	0	0	0	0	0	0	0	0	0	0	0	1	0	0	0	0	0	0	1	TRUE	TRUE	0	0	0	0	0	0	0	0	0	0	0	0	0	0	0	0	0	0
1693	20701	opa-15406	0	1	0	0	1	0	0	0	0	0	0	0	0	0	1	0	0	0	0	0	0	0	0	0	0	1	0	TRUE	TRUE	0	0	0	0	0	0	0	0	1	0	0	0	0	0	0	0	0	0
1694	20706	emicizumab	1	0	0	1	0	0	1	0	1	0	0	0	0	0	0	0	0	0	0	0	0	0	0	0	0	0	0	TRUE	TRUE	1	0	1	0	0	0	0	0	0	0	1	0	0	0	0	0	0	0
1695	20723	ds-8500	0	1	1	0	0	0	0	0	0	0	1	0	0	0	0	0	1	0	0	0	0	0	0	0	0	0	0	TRUE	TRUE	0	0	0	0	0	0	0	0	0	0	0	0	0	0	0	0	0	0
1696	20732	tmg-123	0	1	1	0	0	0	0	0	0	0	0	0	0	0	0	0	0	0	0	0	0	0	0	0	0	0	0	TRUE	TRUE	1	0	1	1	1	1	1	0	1	0	1	1	0	1	1	1	0	0
1697	20736	recanaclotide	0	1	0	0	0	0	0	0	0	0	0	0	1	0	0	0	0	0	0	0	0	0	0	0	0	0	0	TRUE	TRUE	0	0	0	0	0	0	1	0	0	0	1	0	0	0	1	0	0	0
1698	20737	ono-8055	0	1	1	0	0	0	0	0	0	0	0	0	0	0	0	0	0	0	0	0	0	0	0	0	0	0	0	TRUE	TRUE	0	0	0	0	0	0	1	0	1	0	0	0	1	0	0	0	0	0
1699	20741	abt-122	1	0	0	1	0	0	0	0	0	0	0	0	0	0	1	0	0	1	0	0	0	0	0	0	0	1	0	TRUE	TRUE	0	0	0	0	0	0	0	0	1	0	0	0	0	1	0	0	0	0
1700	20790	e-6011	1	0	0	1	0	0	0	0	0	0	0	0	1	0	1	0	0	1	0	0	0	0	0	0	0	0	0	TRUE	TRUE	0	0	0	0	0	0	0	0	0	0	0	0	0	0	0	0	0	0
1701	20805	lai-287	1	0	1	1	0	0	0	0	0	0	1	0	0	0	1	0	1	0	0	0	0	0	0	0	0	0	0	TRUE	TRUE	0	0	1	0	1	0	1	0	0	0	1	1	1	1	1	0	0	1
1702	20810	gmi-1271	0	1	0	1	0	0	0	0	0	0	0	0	0	0	0	0	0	0	0	0	0	0	0	0	0	0	0	TRUE	TRUE	0	0	0	0	0	0	0	0	0	0	0	0	0	0	0	0	0	0
1703	20814	upadacitinib tartrate	0	1	1	0	0	0	0	0	0	0	0	0	0	0	1	0	0	1	0	0	0	0	0	0	0	0	0	TRUE	TRUE	0	0	0	0	0	0	0	0	0	0	0	0	0	0	0	0	0	0
1704	20834	evinacumab	1	0	0	1	0	0	0	0	0	0	0	0	0	0	0	0	1	0	0	0	0	0	0	0	0	0	0	TRUE	TRUE	0	0	0	0	0	0	0	0	0	0	0	0	0	0	0	0	0	0
1705	20838	p-7435	0	1	1	0	0	0	0	0	0	0	0	0	0	0	0	0	1	0	0	0	0	0	0	0	0	0	0	TRUE	TRUE	0	0	0	0	0	0	1	1	0	0	1	0	0	0	0	0	0	0
1706	20854	vay-736	1	0	0	1	0	0	0	0	0	0	0	1	1	0	1	0	0	1	0	0	0	0	0	0	0	1	0	TRUE	TRUE	0	0	1	0	0	0	0	0	1	1	0	0	0	0	0	0	0	0
1707	20859	decernotinib	0	1	0	0	0	0	0	0	0	0	0	0	0	0	1	0	0	1	0	0	0	0	0	0	0	0	0	TRUE	TRUE	1	0	1	0	0	0	1	0	1	1	1	0	0	1	0	0	0	0
1708	20865	gsk-2256294	0	1	0	0	0	0	0	0	0	0	0	0	0	0	0	0	0	0	0	0	0	0	0	0	1	0	0	TRUE	TRUE	0	0	1	0	0	0	0	0	0	0	1	0	0	0	0	0	0	0
1709	20871	lesinidase alfa	1	0	0	1	0	0	0	0	1	0	0	0	0	0	0	0	1	0	0	0	0	0	0	0	0	0	0	TRUE	TRUE	1	1	1	1	1	0	1	1	1	1	1	1	0	1	0	1	1	1
1710	20915	ngm-282	1	0	0	0	0	0	0	0	0	0	0	0	0	1	1	0	0	0	0	0	0	0	0	0	0	0	0	TRUE	TRUE	1	0	0	0	0	0	0	0	0	0	0	1	0	0	0	0	0	0
1711	20928	oms-721	1	0	0	0	0	0	1	0	0	0	0	0	0	0	1	0	0	1	0	0	0	0	1	0	0	1	1	TRUE	TRUE	0	0	0	0	0	0	1	0	1	1	0	1	0	0	0	0	0	0
1712	20955	kbp-5074	0	1	0	0	0	0	0	1	0	0	0	0	0	0	0	0	0	0	0	0	0	0	1	0	0	0	0	TRUE	TRUE	0	0	0	0	1	1	1	0	0	0	1	0	0	0	1	0	1	0
1713	20991	gs-5745	1	0	0	1	0	0	0	0	0	0	0	0	1	0	1	0	0	1	0	0	0	0	0	0	0	0	0	TRUE	TRUE	0	0	0	0	0	0	0	0	0	0	0	1	0	0	0	0	0	0
1714	21057	jnj-54861911	0	1	1	0	0	0	0	0	0	0	0	0	0	0	0	0	0	0	0	0	0	0	0	0	0	0	0	TRUE	TRUE	0	0	0	0	0	0	0	0	0	0	0	0	0	0	0	0	0	0
1715	21085	ono-4232	0	1	0	0	0	0	0	1	0	0	0	0	0	0	0	0	0	0	0	0	0	0	0	0	0	0	0	TRUE	TRUE	0	0	1	0	0	0	1	0	1	0	0	0	0	1	0	1	0	0
1716	21160	mc-710	1	0	0	1	0	0	1	0	1	0	0	0	0	0	0	0	0	0	0	0	0	0	0	0	0	0	0	TRUE	TRUE	1	0	1	0	0	0	0	0	0	0	0	0	0	0	0	0	0	0
1717	21190	trv-734	0	1	1	0	0	0	0	0	0	0	0	0	0	0	0	0	0	0	0	0	0	0	0	0	0	0	0	TRUE	TRUE	0	0	0	0	0	0	0	0	0	0	0	0	0	0	0	0	0	0
1718	21207	azd-4901	0	1	1	0	0	0	0	0	0	0	1	0	0	0	0	0	0	0	0	0	0	0	0	1	0	0	0	TRUE	TRUE	0	0	1	0	1	0	0	0	0	0	0	0	0	0	0	0	1	1
1719	21233	glpg-1205	0	1	0	0	0	0	0	0	0	0	0	0	1	0	1	0	0	0	0	0	0	0	0	0	0	0	0	TRUE	TRUE	0	0	0	0	0	0	0	0	0	0	0	0	0	0	0	0	0	0
1720	21303	mirogabalin besylate	0	1	1	0	0	0	0	0	0	0	0	0	0	0	0	1	0	1	0	1	0	0	0	0	0	0	0	TRUE	TRUE	0	0	0	0	0	0	0	0	0	0	0	0	0	0	0	0	0	0
1721	21316	netarsudil dihydrochloride	0	1	0	0	1	0	0	0	0	0	0	1	0	0	0	0	0	0	0	0	0	0	0	0	0	0	0	TRUE	TRUE	0	1	0	0	0	0	0	0	0	0	0	1	0	1	0	0	0	0
1722	21319	selonsertib hydrochloride	0	1	1	0	0	0	0	0	0	0	1	0	0	0	0	0	1	0	0	0	0	0	1	0	0	0	0	TRUE	TRUE	0	0	0	0	0	0	0	0	0	0	0	0	0	0	0	0	0	0
1723	21375	gsk-1940029	0	1	0	0	0	0	0	0	0	0	0	0	0	0	0	0	0	0	0	0	0	0	0	0	0	1	0	TRUE	TRUE	0	0	0	0	0	0	0	0	0	0	0	0	0	0	0	0	0	0
1724	21432	ro-5305552	0	1	1	0	0	0	0	0	0	0	1	0	0	0	0	0	1	0	0	0	0	0	0	0	0	0	0	TRUE	TRUE	1	0	1	1	1	1	1	0	1	0	1	1	0	1	1	1	0	0
1725	21449	p-321	0	1	0	0	1	0	0	0	0	0	0	1	0	0	0	0	1	0	0	0	0	0	0	0	0	0	0	TRUE	TRUE	0	0	1	0	1	0	1	0	0	1	1	0	0	0	0	0	1	1
1726	21456	yh-12852	0	1	1	0	0	0	0	0	0	0	0	0	1	0	0	0	0	0	0	0	0	0	0	0	0	0	0	TRUE	TRUE	0	0	0	0	0	0	0	0	0	0	0	0	0	0	0	0	0	0
1727	21474	cabiralizumab	1	0	0	1	0	0	0	0	0	0	0	0	0	0	1	0	0	1	0	0	0	0	0	0	0	0	0	TRUE	TRUE	0	0	0	0	0	0	0	0	0	0	0	1	1	1	0	1	0	0
1728	21481	hmpl-523	0	1	1	0	0	0	0	0	0	0	0	0	0	0	0	0	0	0	0	0	0	0	0	0	0	0	0	TRUE	TRUE	0	0	0	0	0	0	0	0	1	0	0	0	1	1	0	1	0	0
1729	21501	biod-531	1	0	0	1	0	0	0	0	0	0	0	0	0	0	0	0	1	0	0	0	0	0	0	0	0	0	0	TRUE	TRUE	0	0	1	0	1	0	1	0	0	0	1	1	1	1	1	0	0	1
1730	21558	gdc-0853	0	1	1	0	0	0	0	0	0	0	0	0	0	0	1	0	0	1	0	0	0	0	0	0	0	0	0	TRUE	TRUE	0	0	1	1	1	1	1	1	1	1	0	1	0	1	0	0	1	1
1731	21576	ag-348	0	1	1	0	0	0	0	0	0	0	0	0	0	0	0	0	1	0	0	0	0	0	0	0	0	0	0	TRUE	TRUE	1	0	0	0	0	0	0	1	0	0	1	0	0	0	1	0	0	0
1732	21581	prx-002	1	0	0	1	0	0	0	0	0	0	0	0	0	0	0	0	0	0	0	1	0	0	0	0	0	0	0	TRUE	TRUE	0	0	0	0	0	0	1	0	0	1	0	1	0	1	0	1	1	0
1733	21590	prx-003	1	0	0	1	0	0	0	0	0	0	0	0	0	0	1	0	0	0	0	0	0	0	0	0	0	1	0	TRUE	TRUE	0	0	0	0	0	0	0	0	0	0	0	0	0	0	0	0	0	0
1734	21632	lulizumab pegol	1	0	0	1	0	0	0	0	0	0	0	0	0	0	0	0	0	0	0	0	0	0	0	0	0	0	0	TRUE	TRUE	0	0	0	0	0	0	0	0	1	0	0	1	0	0	0	0	0	0
1735	21682	omidenepag isopropyl	0	1	0	0	1	0	0	0	0	0	0	1	0	0	0	0	0	0	0	0	0	0	0	0	0	0	0	TRUE	TRUE	0	0	0	0	0	0	0	0	1	0	0	0	1	0	0	0	0	0
1736	21706	alxn-1007	1	0	0	1	0	0	0	0	0	0	0	0	0	0	1	0	0	0	0	0	0	0	0	0	0	0	0	TRUE	TRUE	0	0	0	0	0	0	1	0	0	1	0	0	0	1	0	0	0	0
1737	21727	s-237648	0	1	1	0	0	0	0	0	0	0	0	0	0	0	0	0	1	0	0	0	0	0	0	0	0	0	0	TRUE	TRUE	0	0	0	0	0	0	0	0	0	0	0	0	0	0	0	0	0	0
1738	21776	seltorexant	0	1	1	0	0	0	0	0	0	0	0	0	0	0	0	0	0	0	0	1	0	1	0	0	0	0	0	TRUE	TRUE	0	0	0	0	0	0	0	0	0	0	0	0	0	0	0	0	0	0
1739	21784	bi-425809	0	1	1	0	0	0	0	0	0	0	0	0	0	0	0	0	0	0	0	0	0	0	0	0	0	0	0	TRUE	TRUE	0	0	0	0	0	0	0	0	0	0	0	0	0	0	0	0	0	0
1740	21790	dexisometheptene mucate	0	1	0	0	0	0	0	0	0	0	0	0	0	0	0	0	0	0	0	0	0	0	0	0	0	0	0	TRUE	TRUE	0	0	0	0	0	0	0	0	0	0	0	0	0	0	0	0	0	0
1741	21843	cfz-533	1	0	0	1	0	0	0	0	0	0	0	0	0	0	0	0	0	0	0	0	0	0	0	0	0	0	0	TRUE	TRUE	1	0	1	0	0	0	1	1	1	1	0	1	0	1	0	0	0	0
1742	21853	bms-986036	1	0	0	1	0	0	0	0	0	0	1	0	0	0	0	0	1	0	0	0	0	0	0	0	0	0	0	TRUE	TRUE	0	0	0	0	0	0	0	0	0	0	0	0	0	0	0	0	0	0
1743	21918	cxa-10	0	1	1	1	0	0	0	0	0	0	0	0	0	0	0	0	0	0	0	0	0	0	1	0	0	0	0	TRUE	TRUE	0	0	0	0	0	0	0	0	0	0	0	0	0	0	0	0	0	0
1744	21946	gs-6637	0	1	0	0	0	0	0	0	0	0	0	0	0	0	0	0	0	0	0	0	0	0	0	0	0	0	0	TRUE	TRUE	1	1	1	0	0	0	1	1	0	0	1	0	1	0	0	1	1	0
1745	21972	bi-1181181	0	1	0	0	0	0	0	0	0	0	0	0	0	0	0	0	0	0	0	1	0	1	0	0	0	0	0	TRUE	TRUE	0	0	0	0	0	0	0	0	0	0	0	0	0	0	0	0	0	0
1746	22011	sel-212	1	0	0	1	0	0	0	0	0	0	0	0	0	0	0	0	1	1	0	0	0	0	0	0	0	0	0	TRUE	TRUE	1	0	1	0	0	0	0	0	1	0	0	1	0	1	0	0	0	0
1747	22028	cat-2054	0	1	0	0	0	0	0	0	0	0	0	0	0	0	0	0	1	0	0	0	0	0	0	0	0	0	0	TRUE	TRUE	0	0	0	0	0	0	0	0	0	0	0	0	0	0	1	0	0	0
1748	22044	polyethylene glycol loxenatide	0	1	0	1	0	0	0	0	0	0	1	0	0	0	0	0	1	0	0	0	0	0	0	0	0	0	0	TRUE	TRUE	0	0	0	0	0	0	0	0	0	0	0	0	0	0	0	0	0	0
1749	22092	sar-425899	0	1	0	1	0	0	0	0	0	0	1	0	0	0	0	0	1	0	0	0	0	0	0	0	0	0	0	TRUE	TRUE	0	0	0	0	0	0	0	0	0	0	0	0	0	0	0	0	0	0
1750	22210	qbw-251	0	1	1	0	0	0	0	0	1	0	0	0	1	0	0	0	0	0	0	0	0	0	0	0	1	0	0	TRUE	TRUE	0	0	1	0	0	0	1	0	0	0	1	0	0	0	0	0	0	1
1751	22230	sage-217	0	1	1	0	0	0	0	0	0	0	0	0	0	0	0	0	0	0	0	0	0	1	0	0	0	0	0	TRUE	TRUE	0	0	0	0	0	0	0	0	0	0	0	0	0	1	0	1	0	0
1752	22358	ly-3202626	0	1	1	0	0	0	0	0	0	0	0	0	0	0	0	0	0	0	0	1	0	1	0	0	0	0	0	TRUE	TRUE	0	0	0	0	0	0	0	0	0	0	0	0	0	0	0	0	0	0
1753	22388	ravulizumab	1	0	0	1	0	0	1	0	0	0	0	0	0	0	0	0	0	0	0	0	0	0	1	0	0	0	1	TRUE	TRUE	0	0	0	0	0	0	1	0	0	1	0	0	0	1	0	0	0	0
1754	22529	gsk-2330811	1	0	0	1	0	0	0	0	0	0	0	0	0	0	1	0	0	1	0	0	0	0	0	0	0	1	0	TRUE	TRUE	0	0	0	0	0	0	0	0	0	0	0	0	0	0	0	0	0	0
1755	22540	bcd-085	1	0	0	1	0	0	0	0	0	0	0	0	0	0	1	0	0	0	0	0	0	0	0	0	0	0	0	TRUE	TRUE	0	0	0	0	0	0	0	0	0	0	0	0	0	0	0	0	0	0
1756	22566	ct-1812	0	1	1	0	0	0	0	0	0	0	0	0	0	0	0	0	0	0	0	1	0	1	0	0	0	0	0	TRUE	TRUE	0	0	0	0	0	0	0	0	0	0	0	0	0	0	0	0	0	0
1757	22634	rct-18	1	0	0	1	0	0	0	0	0	0	0	0	0	0	1	0	0	1	0	0	0	0	0	0	0	1	0	TRUE	TRUE	1	0	0	0	0	0	0	0	1	0	0	0	0	0	0	0	1	0
1758	22665	bcx-7353	0	1	1	0	0	0	0	0	1	0	0	0	0	0	1	0	0	0	0	0	0	0	0	0	0	1	0	TRUE	TRUE	1	0	0	0	0	0	0	0	0	0	1	0	0	0	0	0	0	0
1759	22725	ly-2786890	1	0	0	0	0	0	0	0	0	0	1	0	0	0	0	0	1	0	0	0	0	0	0	0	0	0	0	TRUE	TRUE	0	0	0	0	1	0	0	0	0	0	1	0	0	0	0	0	0	0
1760	22796	cnp-520	0	1	0	0	0	0	0	0	0	0	0	0	0	0	0	0	0	0	0	1	0	1	0	0	0	0	0	TRUE	TRUE	0	0	0	0	0	0	0	0	0	0	0	0	0	0	0	0	0	0
1761	22956	td-0714	0	1	1	0	0	0	0	0	0	0	0	0	0	0	0	0	0	0	0	0	0	0	0	0	0	0	0	TRUE	TRUE	0	0	0	0	0	0	0	0	0	0	0	0	0	0	0	0	0	0
1762	22965	ag-519	0	1	0	0	0	0	1	0	0	0	0	0	0	0	0	0	0	0	0	0	0	0	0	0	0	0	0	TRUE	TRUE	1	0	0	0	0	0	0	1	0	0	1	0	0	0	1	0	0	0
1763	23078	ra-101495	1	0	0	1	0	0	1	0	0	0	0	0	0	0	0	0	0	0	0	0	0	0	1	0	0	0	1	TRUE	TRUE	0	0	0	0	0	0	1	0	0	1	0	0	0	1	0	0	0	0
1764	23897	pro-2000	0	1	0	0	0	0	0	0	0	0	0	0	0	0	1	1	0	0	0	0	0	0	0	0	0	0	0	TRUE	TRUE	0	0	0	0	0	0	0	0	0	0	0	0	0	0	0	0	0	0
1765	23901	fenclofenac	0	1	0	0	0	0	0	0	0	0	0	0	0	0	1	0	0	1	0	0	0	0	0	0	0	0	0	TRUE	TRUE	0	0	0	0	0	0	0	0	0	0	0	0	0	0	0	0	0	0
1766	23904	cgp-35269	1	0	0	0	0	0	0	0	0	0	0	0	0	0	1	1	0	0	0	0	0	0	0	0	0	0	0	TRUE	TRUE	0	0	0	0	0	0	0	0	0	0	0	0	0	0	0	0	0	0
1767	23907	prempro	0	1	1	0	0	0	0	0	0	0	0	0	0	0	0	0	1	1	0	0	0	0	0	1	0	0	1	TRUE	TRUE	0	1	0	0	1	0	0	0	0	0	1	1	1	1	0	0	0	1
1768	23921	multikine	1	0	0	1	0	1	0	0	0	0	0	0	0	0	0	0	0	0	0	0	0	0	0	1	0	0	0	TRUE	TRUE	1	0	1	0	1	0	1	1	1	1	1	1	1	1	0	0	0	0
1769	23924	osu-6162	0	1	0	0	0	0	0	0	0	0	0	0	0	0	0	0	0	0	0	0	0	0	0	0	0	0	0	TRUE	TRUE	0	0	0	0	0	0	0	0	0	0	0	1	0	1	0	1	0	0
1770	23948	estradiol patch	0	1	0	0	0	0	0	0	0	0	0	0	0	0	0	0	0	0	0	0	0	0	0	1	0	0	1	TRUE	TRUE	0	1	0	0	1	0	0	0	0	0	1	1	1	1	0	0	0	1
1771	23988	dht-gel	0	1	0	0	0	0	0	0	0	0	0	0	0	0	0	0	0	0	0	0	0	0	0	0	0	0	0	TRUE	TRUE	0	0	1	0	1	0	1	0	0	0	0	1	1	1	0	1	1	1
1772	24086	merispase	1	0	0	0	0	0	0	0	1	0	0	0	1	0	0	0	0	0	0	0	0	0	0	0	1	0	0	TRUE	TRUE	0	0	0	0	0	0	0	0	0	0	0	0	0	0	0	0	0	0
1773	24120	psn-9301	0	1	0	0	0	0	0	0	0	0	1	0	0	0	0	0	1	0	0	0	0	0	0	0	0	0	0	TRUE	TRUE	0	0	0	0	0	0	0	0	1	0	0	1	0	0	0	0	0	0
1774	24150	proair	0	1	0	0	0	0	0	0	0	0	0	0	0	0	1	0	0	0	0	0	0	0	0	0	1	0	0	TRUE	TRUE	0	0	0	0	0	0	0	0	1	0	1	0	0	0	0	0	0	0
1775	24167	melanocortin-4 agonists	0	1	0	0	0	0	0	0	0	0	0	0	0	0	0	0	1	0	0	0	0	0	0	0	0	0	0	TRUE	TRUE	1	0	0	0	0	0	0	0	0	0	1	1	1	0	0	0	0	0
1776	24170	oxyntomodulin	1	0	0	0	0	0	0	0	0	0	0	0	0	0	0	0	1	0	0	0	0	0	0	0	0	0	0	TRUE	TRUE	0	0	0	0	1	0	0	0	0	0	1	0	0	0	0	0	0	0
1777	24204	mf-101	0	1	0	0	0	0	0	0	0	0	0	0	0	0	0	0	0	0	0	0	0	0	0	1	0	0	1	TRUE	TRUE	0	0	0	0	0	0	0	0	0	0	0	0	0	0	0	0	0	0
1778	24235	af-219	0	1	0	0	0	0	0	0	0	0	0	0	0	0	0	0	0	0	0	0	0	0	0	0	1	0	0	TRUE	TRUE	0	0	0	0	0	0	0	0	0	0	0	0	0	0	0	0	0	0
1779	24243	lanabecestat	0	1	0	0	0	0	0	0	0	0	0	0	0	0	0	0	0	0	0	1	0	1	0	0	0	0	0	TRUE	TRUE	0	0	0	0	0	0	0	0	0	0	0	0	0	0	0	0	0	0
1780	24245	oxybutynin vaginal ring	0	1	0	0	0	0	0	0	0	0	0	0	0	0	0	0	0	1	0	1	0	0	1	0	0	0	0	TRUE	TRUE	0	1	1	0	0	0	0	0	0	0	0	0	1	1	0	0	1	0
1781	24247	progesterone vaginal ring	0	1	0	0	0	0	0	0	0	0	0	0	0	0	0	0	0	0	0	0	0	0	0	0	0	0	0	TRUE	TRUE	0	1	0	0	0	0	0	0	0	0	1	0	0	0	0	0	0	1
1782	24275	avr-123	1	0	0	0	0	0	0	0	0	0	0	0	0	0	0	1	0	0	0	0	0	0	0	0	0	0	0	TRUE	TRUE	1	0	1	0	0	0	0	0	1	1	0	0	1	0	0	0	1	1
1783	24276	anavex-2-73	0	1	1	0	0	0	0	0	0	0	1	0	0	0	0	0	1	1	0	1	0	1	0	0	1	0	1	TRUE	TRUE	0	1	1	0	0	0	0	0	0	0	0	1	1	1	0	0	1	0
1784	24316	uni-re-4	1	0	0	0	0	0	0	0	0	0	1	0	0	0	0	0	1	0	0	0	0	0	0	0	0	0	0	TRUE	TRUE	0	0	0	0	0	0	0	0	0	0	0	0	0	0	0	0	0	0
1785	24334	alz-801	0	1	0	0	0	0	0	0	0	0	0	0	0	0	0	0	0	0	0	1	0	1	0	0	0	0	0	TRUE	TRUE	0	0	0	0	0	0	0	0	1	0	0	0	0	1	0	1	0	0
1786	24343	retagliptin	0	1	0	0	0	0	0	0	0	0	1	0	0	0	0	0	1	0	0	0	0	0	0	0	0	0	0	TRUE	TRUE	0	0	0	0	0	0	0	0	1	0	0	1	0	0	0	0	0	0
1787	24348	mdt-2004	0	1	0	0	0	0	0	0	0	0	0	0	0	0	0	0	0	0	0	0	0	0	0	0	0	0	0	TRUE	TRUE	0	0	0	0	0	0	0	0	0	0	0	0	0	0	0	0	0	0
1788	24353	ex-1000	1	0	0	0	0	0	0	0	0	0	1	0	0	0	0	0	1	0	0	0	0	0	0	0	0	0	0	TRUE	TRUE	0	0	1	0	1	0	1	0	0	0	1	1	1	1	1	0	0	1
1789	24363	mch-1 antagonist	0	1	0	0	0	0	0	0	0	0	0	0	0	0	0	0	1	0	0	0	0	0	0	0	0	0	0	TRUE	TRUE	0	0	0	0	0	0	0	0	0	0	0	0	0	0	0	0	0	0
1790	24391	cigb-500	1	0	0	0	0	0	0	0	0	0	0	0	0	0	0	0	0	0	0	0	0	0	0	0	0	0	0	TRUE	TRUE	0	0	0	0	0	0	0	0	0	0	0	0	0	0	0	0	0	0
1791	24413	cebranopadol	0	1	0	0	0	0	0	0	0	0	0	0	0	0	0	0	0	1	0	0	0	0	0	0	0	0	0	TRUE	TRUE	0	0	0	0	0	0	0	0	0	0	0	0	0	0	0	0	0	0
1792	24450	bms-241027	0	1	0	0	0	0	0	0	0	0	0	0	0	0	0	0	0	0	0	0	0	0	0	0	0	0	0	TRUE	TRUE	0	0	1	0	0	1	0	0	0	0	0	1	0	1	0	1	0	0
1793	24488	etrasimod	0	1	0	0	0	0	0	0	0	0	0	0	1	0	1	0	0	1	0	1	0	0	0	0	0	1	0	TRUE	TRUE	0	0	0	0	0	0	0	0	0	0	0	0	0	1	0	0	0	0
1794	24511	biod-stable glucagon	1	0	0	0	0	0	0	0	0	0	1	0	1	0	0	0	1	0	0	0	0	0	0	0	0	0	0	TRUE	TRUE	0	0	0	0	0	0	0	0	0	0	0	0	0	0	0	0	0	0
1795	24592	entospletinib	0	1	0	0	0	0	0	0	0	0	0	0	0	0	0	0	0	0	0	0	0	0	0	0	0	0	0	TRUE	TRUE	0	0	0	0	0	0	0	0	1	0	0	0	1	1	0	1	0	0
1796	24638	itacitinib	0	1	0	0	0	0	0	0	0	0	0	0	0	0	1	0	0	1	0	0	0	0	0	0	0	1	0	TRUE	TRUE	0	0	0	0	0	0	0	0	0	0	0	0	0	0	0	0	0	0
1797	24945	chlorothiazide	0	1	1	0	0	0	0	1	0	0	0	0	0	0	0	0	0	0	0	0	0	0	0	0	0	0	0	TRUE	TRUE	1	0	1	0	0	1	1	1	0	0	1	1	0	1	0	1	1	0
1798	24949	tirofiban	0	1	0	1	0	0	0	1	0	0	0	0	0	0	0	0	0	0	0	0	0	0	0	0	0	0	1	TRUE	TRUE	1	0	1	0	0	0	0	0	1	0	0	0	0	0	1	0	0	0
1799	24950	cx-516	0	1	0	0	0	0	0	0	1	0	0	0	0	0	0	0	0	0	0	1	0	1	0	0	0	0	0	TRUE	TRUE	0	1	0	0	0	0	0	0	0	0	0	0	0	0	0	1	0	0
1800	27897	clobetasol,versafoam-hf,stiefe	0	1	0	0	0	0	0	0	0	0	0	0	0	0	1	0	0	0	0	0	0	0	0	0	0	1	0	TRUE	TRUE	0	0	0	0	1	0	0	0	0	0	1	1	0	1	0	1	0	1
1801	32300	mesulergine	0	1	0	0	0	0	0	0	0	0	0	0	0	0	0	0	0	0	0	1	0	0	0	0	0	0	0	TRUE	TRUE	0	0	0	0	0	0	0	0	0	0	0	0	0	0	0	1	0	0
1802	39844	estrogens, conjugated, barr	0	1	0	0	0	0	0	0	0	0	0	0	0	0	0	0	1	1	0	0	0	0	0	0	0	0	0	TRUE	TRUE	0	1	0	0	1	0	0	0	0	0	1	1	1	1	0	0	0	1
1803	45656	lamotrigine, once-daily, glaxo	0	1	0	0	0	0	0	0	0	0	0	0	0	0	0	0	0	0	0	0	0	0	0	0	0	0	0	TRUE	TRUE	0	0	1	0	0	1	0	0	0	0	0	0	0	1	0	0	0	0
1804	51978	tacrolimus analogues, biotica	1	0	0	0	0	0	0	0	0	0	0	0	0	0	1	0	0	0	0	0	0	0	1	0	0	0	0	TRUE	TRUE	0	0	0	0	0	0	0	0	0	0	0	0	0	0	0	0	0	0
1805	54917	indus-860	0	1	0	0	0	0	0	0	0	0	0	0	0	0	0	0	0	0	0	0	0	1	0	0	0	0	0	TRUE	TRUE	0	0	0	0	0	0	0	0	0	0	0	0	0	0	0	1	0	0
1806	62352	insulin nph, geropharm	1	0	0	0	0	0	0	0	0	0	1	0	0	0	1	0	1	0	0	0	0	0	0	0	0	0	0	TRUE	TRUE	0	0	1	0	1	0	1	0	0	0	1	1	1	1	1	0	0	1
1807	71254	pentoxifylline	0	1	0	0	0	0	0	0	1	0	1	0	1	1	1	1	1	1	0	1	0	0	1	0	0	0	0	TRUE	TRUE	0	1	1	0	1	1	1	0	1	0	1	1	1	1	1	1	1	1
1808	71259	ibuprofen	0	1	1	1	1	0	0	1	1	0	0	0	1	0	1	0	0	1	0	1	1	0	0	0	0	0	1	TRUE	TRUE	0	0	0	0	0	0	0	0	0	0	0	0	0	0	0	0	0	0
1809	71260	levodopa	0	1	1	0	0	0	0	0	0	0	0	0	0	0	0	0	0	1	0	1	0	0	0	0	0	0	0	TRUE	TRUE	0	0	1	0	0	1	1	0	0	0	0	1	0	1	0	1	0	0
1810	71261	hydromorphone	0	1	1	1	0	0	0	0	0	0	0	0	0	0	0	0	0	0	0	1	0	0	0	0	0	0	0	TRUE	TRUE	0	0	0	0	0	0	1	0	1	0	0	0	0	0	0	0	0	0
1811	71262	dronabinol	0	1	1	0	1	0	0	0	0	0	0	0	1	0	1	1	0	1	0	1	0	1	0	0	0	0	0	TRUE	TRUE	0	0	0	0	0	0	0	0	0	0	0	0	0	0	0	0	0	0
1812	71264	acetylsalicylic acid	0	1	1	1	0	0	0	1	1	0	1	1	1	0	1	0	1	1	0	1	1	1	0	0	1	1	1	TRUE	TRUE	0	0	0	0	0	0	0	0	0	0	0	0	0	0	0	0	0	0
1813	71267	norethisterone	0	1	1	0	0	0	0	0	0	0	0	0	0	0	0	0	0	0	0	0	0	0	0	1	0	0	0	TRUE	TRUE	0	1	0	0	1	0	0	0	0	0	1	1	1	1	0	0	0	1
1814	71268	ethinyl estradiol	0	1	0	0	0	0	0	0	1	0	1	0	0	0	0	0	0	0	0	0	0	0	0	0	0	0	0	TRUE	TRUE	0	1	0	0	1	0	0	0	0	0	1	1	1	1	0	0	0	1
1815	71270	diclofenac	0	1	1	1	1	0	0	0	0	0	0	0	1	0	1	0	0	1	0	1	0	0	0	0	0	0	1	TRUE	TRUE	0	0	1	0	0	1	1	0	1	0	1	1	1	1	1	1	0	0
1816	71271	flurbiprofen	0	1	1	1	1	0	0	0	0	0	0	0	0	0	0	0	0	0	0	1	0	1	0	0	0	0	0	TRUE	TRUE	1	0	1	0	0	0	1	0	1	1	0	0	0	0	0	0	0	0
1817	71272	meloxicam	0	1	1	1	0	0	0	0	0	0	0	0	0	0	1	0	0	1	0	0	0	0	0	0	0	0	0	TRUE	TRUE	0	0	0	0	0	0	0	0	0	0	0	0	0	0	0	0	0	0
1818	71273	nalbuphine	0	1	1	1	0	0	0	0	0	0	0	0	0	0	0	0	0	0	0	0	0	0	0	0	0	1	0	TRUE	TRUE	0	0	0	0	0	0	1	0	1	0	0	0	0	0	0	0	0	0
1819	71278	difluprednate	0	1	0	0	1	0	0	0	0	0	0	1	0	0	1	0	0	0	0	0	0	0	0	0	0	0	0	TRUE	TRUE	0	0	0	0	1	0	0	0	0	0	1	1	0	1	0	1	0	1
[truncated: 71 more columns]
