# Supplementary material for: Phenotypes associated with genes encoding drug targets are predictive of clinical trial side effects
Source: Nat Commun. 2019 Apr 5;10:1579. doi: 10.1038/s41467-019-09407-3 (PMC6450952; doi:10.1038/s41467-019-09407-3)
Supplement: Supplementary file 7 — Supplementary Data 3 [file 41467_2019_9407_MOESM7_ESM.xlsx]

## Sheet: Supplementary_Data_3
Supplementary Data 3. Placebo-controlled dataset using side effects derived from AACT. Only side effects enriched in the drug-treatment arm are included.
myDrugId	myDrugName	mod_bio	mod_sm	rt_enteral	rt_parenteral	rt_topical	rt_other	ta_blood	ta_heart	ta_congenital	ta_ear	ta_endocrine	ta_eye	ta_gi	ta_hepatobiliary	ta_immune	ta_infection	ta_metabolism	ta_musculoskeletal	ta_neoplasm	ta_nervous	ta_pregnancy	ta_mental	ta_urologic	ta_repro	ta_respiratory	ta_skin	ta_vascular	has_target	has_genetics	gen_blood	gen_heart	gen_congenital	gen_ear	gen_endocrine	gen_eye	gen_gi	gen_hepatobiliary	gen_immune	gen_infection	gen_metabolism	gen_musculoskeletal	gen_neoplasm	gen_nervous	gen_pregnancy	gen_mental	gen_urologic	gen_repro	gen_respiratory
12	darbepoetin alfa	1	0	0	1	0	0	1	0	0	0	1	0	0	0	0	0	1	0	1	0	0	0	1	0	1	0	0	TRUE	TRUE	0	0	0	0	0	0	0	0	0	0	0	0	0	0	0	0	0	0	0
19	pegfilgrastim	1	0	0	1	0	0	0	0	0	0	0	0	1	0	0	0	0	0	1	0	0	0	0	0	0	0	0	TRUE	TRUE	1	0	1	0	0	0	0	1	0	0	0	1	1	0	0	0	0	0	0
35	desmopressin	1	1	1	1	1	0	0	0	0	0	0	0	0	0	0	0	0	0	0	0	0	0	1	0	0	0	0	TRUE	TRUE	0	0	0	0	1	0	1	0	0	0	1	0	0	1	0	1	1	0	0
42	omalizumab	1	0	0	1	0	0	0	0	0	0	0	0	0	0	1	0	0	0	0	0	0	0	0	0	1	1	0	TRUE	TRUE	0	0	0	0	0	0	0	0	1	0	1	0	0	0	0	0	0	0	0
50	adalimumab	1	1	0	1	0	0	0	1	0	0	0	0	0	0	1	0	0	0	0	0	0	0	0	0	0	1	1	TRUE	TRUE	0	0	0	0	0	0	1	0	1	1	1	0	1	1	0	0	0	0	1
54	drotrecogin alfa	1	0	0	1	0	0	0	0	0	0	0	0	0	0	0	1	0	0	0	0	0	0	0	0	0	0	1	TRUE	TRUE	1	0	1	0	0	1	1	1	1	0	0	1	0	1	1	1	0	0	1
58	interferon beta-1a	1	1	0	1	0	0	0	0	0	0	0	0	1	0	1	0	0	0	0	0	0	0	0	0	0	0	0	TRUE	TRUE	0	0	0	0	0	0	0	0	0	0	0	0	0	1	0	1	0	0	0
63	infliximab	1	0	0	1	0	0	0	0	0	0	0	0	0	0	0	0	0	0	0	0	0	1	0	0	0	0	0	TRUE	TRUE	0	0	1	0	0	0	0	0	1	0	0	0	0	1	0	0	0	0	1
70	rituximab	1	0	0	1	0	0	0	0	0	0	1	0	0	0	1	0	1	0	0	0	0	0	0	0	0	0	0	TRUE	TRUE	0	0	1	0	0	0	0	0	1	1	0	0	0	0	0	0	0	0	1
94	octreotide	1	0	0	1	1	0	0	0	1	0	1	0	1	1	0	0	0	0	1	0	0	0	1	0	0	0	0	TRUE	TRUE	0	0	0	0	0	0	0	0	0	0	0	0	0	0	0	0	0	0	0
97	natalizumab	1	0	0	1	0	0	0	0	0	0	0	0	0	0	0	0	0	0	0	1	0	0	0	0	0	0	1	TRUE	TRUE	1	0	0	0	0	0	0	0	0	0	0	0	1	0	0	0	0	0	0
167	baclofen	0	1	1	1	0	0	0	0	0	0	0	0	0	1	0	1	0	0	0	0	0	0	0	0	0	0	0	TRUE	TRUE	0	0	0	0	0	0	0	0	0	0	1	0	0	0	0	0	0	0	0
170	nicotine	0	1	1	1	0	0	0	0	0	0	0	0	0	0	0	0	0	0	0	0	0	1	0	0	0	0	0	TRUE	TRUE	0	0	0	0	0	0	0	0	0	0	0	0	0	1	0	1	0	0	0
172	lorazepam	0	1	1	1	0	0	0	0	0	0	0	0	0	0	0	0	0	0	0	0	0	1	0	0	0	0	0	TRUE	TRUE	0	0	0	0	0	1	0	1	0	0	0	0	0	1	0	1	0	0	0
179	tramadol	0	1	1	1	0	0	0	0	0	0	0	0	0	0	0	0	0	1	0	0	0	0	0	0	0	0	0	TRUE	TRUE	0	1	0	0	0	0	0	0	0	0	0	1	0	1	0	1	0	0	0
189	sildenafil	0	1	1	1	1	0	1	1	1	0	0	0	0	0	0	0	0	0	0	0	0	0	0	0	1	0	1	TRUE	TRUE	0	0	0	0	0	0	0	0	1	0	0	1	0	0	0	0	0	0	0
193	azithromycin	0	1	1	1	1	0	0	0	1	0	0	0	1	0	0	1	0	0	0	0	0	1	0	0	1	0	0	TRUE	TRUE	0	0	1	0	0	0	1	0	0	0	0	1	0	1	0	0	0	0	0
195	trospium	0	1	1	0	0	0	0	0	0	0	0	0	0	0	0	0	0	0	0	1	0	0	1	0	0	0	0	TRUE	TRUE	0	1	1	0	0	0	0	0	0	0	0	0	1	1	0	0	1	0	0
201	citalopram	0	1	1	0	0	0	0	0	0	0	0	0	0	0	0	0	0	0	0	1	0	1	0	0	0	0	0	TRUE	TRUE	0	0	0	0	0	0	0	0	0	0	0	0	0	0	0	1	0	0	0
216	pregabalin	0	1	1	0	0	0	0	0	0	0	1	0	1	0	0	1	1	1	1	1	0	1	0	0	0	0	0	TRUE	TRUE	0	1	1	1	0	1	1	0	0	0	0	1	0	1	0	1	0	0	0
232	ziprasidone	0	1	1	1	0	0	0	0	0	0	0	0	0	0	0	0	0	0	0	0	0	1	0	0	0	0	0	TRUE	TRUE	0	0	0	0	0	0	0	0	0	0	0	1	0	1	1	1	0	0	0
254	ropinirole	0	1	1	0	0	0	0	0	0	0	0	0	0	0	0	0	0	1	0	1	0	1	0	0	0	0	0	TRUE	TRUE	0	0	0	0	0	0	0	0	0	0	0	1	0	1	0	1	0	0	0
259	topiramate	0	1	1	0	0	0	0	0	0	0	0	0	0	0	0	0	0	0	0	1	0	1	0	0	0	0	1	TRUE	TRUE	1	1	1	0	1	1	1	1	1	0	1	1	1	1	1	1	1	0	1
261	olmesartan	0	1	1	0	0	0	0	0	0	0	1	0	0	0	0	0	1	0	0	0	0	0	1	0	0	0	0	TRUE	TRUE	0	0	0	0	1	0	0	0	0	0	1	0	0	0	0	0	1	0	0
271	venlafaxine	0	1	1	0	0	0	0	0	0	0	0	0	0	0	0	0	0	0	1	0	0	1	0	1	0	0	1	TRUE	TRUE	0	1	0	0	0	0	1	0	0	0	0	1	0	1	0	1	0	0	0
275	atomoxetine	0	1	1	0	0	0	0	0	1	0	0	0	0	0	0	0	0	0	0	1	0	1	0	0	0	0	0	TRUE	TRUE	0	1	0	0	0	0	0	0	0	0	0	1	0	1	0	0	0	0	0
288	tranexamic acid	0	1	1	0	0	0	0	0	0	0	0	0	0	0	0	0	0	0	0	0	0	0	0	1	0	0	1	TRUE	TRUE	1	0	1	0	0	1	0	1	1	0	1	0	0	0	0	0	1	0	0
299	valproic acid	0	1	1	1	1	0	0	0	1	0	0	1	0	0	0	1	0	0	0	0	0	0	0	0	0	0	0	TRUE	TRUE	0	0	1	0	0	1	0	1	0	0	1	1	0	1	0	1	0	0	1
303	gefitinib	0	1	1	0	0	0	0	0	0	0	0	0	0	0	0	0	0	0	1	0	0	0	0	0	1	0	0	TRUE	TRUE	0	0	0	0	0	0	1	0	0	1	1	0	1	0	0	0	0	0	1
313	indomethacin	0	1	1	1	1	0	0	0	0	0	0	0	0	0	0	0	0	0	0	1	1	0	0	0	0	0	1	TRUE	TRUE	0	0	0	0	0	0	1	0	0	0	0	0	1	0	0	0	0	0	0
315	metformin	1	1	1	0	0	0	0	1	0	0	1	0	0	0	1	1	1	0	0	0	0	1	0	1	0	0	1	TRUE	TRUE	1	1	1	1	1	1	0	1	0	0	1	1	0	1	0	1	0	0	1
318	olanzapine	0	1	1	1	0	0	0	0	0	0	0	0	0	0	0	0	0	0	0	0	0	1	0	0	0	0	0	TRUE	TRUE	0	1	1	0	0	0	0	0	1	0	0	1	1	1	0	1	1	0	0
322	omeprazole	0	1	1	1	0	0	0	0	0	0	0	0	1	0	1	0	0	1	0	0	0	0	0	0	0	0	0	TRUE	TRUE	0	0	0	0	0	0	0	0	0	0	0	0	0	0	0	0	0	0	0
327	diltiazem	0	1	1	1	1	0	0	1	1	0	0	0	0	0	0	0	0	0	0	0	0	0	0	0	0	0	0	TRUE	TRUE	1	1	1	1	1	1	0	0	1	0	1	1	0	1	1	1	1	0	1
351	levonorgestrel	0	1	1	0	0	1	0	0	0	0	0	0	1	0	0	0	0	0	0	1	0	0	1	1	0	0	1	TRUE	TRUE	0	1	0	0	1	0	0	0	0	0	1	1	1	1	0	0	0	1	0
354	mirtazapine	0	1	1	0	0	0	0	0	0	0	0	0	0	0	1	1	0	0	0	0	0	1	0	0	0	0	0	TRUE	TRUE	1	0	0	0	0	1	0	0	1	1	0	0	0	1	0	1	1	0	0
358	treprostinil	0	1	1	1	0	0	0	0	0	0	0	0	0	0	0	0	0	0	0	0	0	0	0	0	1	0	1	TRUE	TRUE	1	0	0	0	0	0	1	0	1	0	0	0	0	0	0	0	0	0	1
380	progesterone	0	1	1	1	1	1	0	0	0	0	0	0	0	0	0	0	0	0	0	1	0	1	0	0	0	0	0	TRUE	TRUE	0	1	0	0	1	1	1	0	0	0	1	1	1	1	1	0	1	1	0
382	sorafenib	0	1	1	0	0	0	0	0	0	0	0	0	0	1	0	0	0	0	1	0	0	0	1	1	1	0	0	TRUE	TRUE	1	1	1	1	1	1	1	0	1	0	1	1	1	1	1	1	1	1	1
383	zoledronic acid	1	1	1	1	0	0	0	0	0	0	0	0	0	0	0	0	1	1	0	0	0	0	0	0	0	0	0	TRUE	TRUE	1	0	0	0	0	0	0	0	0	0	1	0	1	0	0	0	0	0	0
386	eszopiclone	0	1	1	0	0	0	0	0	0	0	0	0	0	0	0	0	0	0	0	0	0	1	0	0	0	0	0	TRUE	TRUE	0	0	0	0	0	1	0	1	0	0	0	0	0	1	0	1	0	0	0
396	rosiglitazone	1	1	1	0	0	0	0	0	0	0	0	0	1	0	1	0	0	0	0	0	0	0	0	0	0	0	0	TRUE	TRUE	0	0	1	0	1	0	0	1	0	0	1	1	1	1	1	0	1	1	0
397	pramipexole	0	1	1	0	0	0	0	0	0	0	0	0	0	0	0	0	0	1	0	1	0	1	0	0	0	0	0	TRUE	TRUE	0	0	0	0	0	0	0	0	0	0	0	1	0	1	0	1	0	0	0
406	methylphenidate	0	1	1	0	0	0	0	0	0	0	0	0	0	0	0	0	0	0	0	1	0	1	0	0	0	0	0	TRUE	TRUE	0	1	0	0	0	0	1	0	0	0	0	1	0	1	0	1	0	0	0
431	lansoprazole	0	1	1	1	0	0	0	0	0	0	0	0	0	0	1	0	0	0	0	0	0	0	0	0	1	0	0	TRUE	TRUE	0	0	0	0	0	0	0	0	0	0	0	0	0	0	0	0	0	0	0
440	prazosin	0	1	1	0	0	0	0	0	0	0	0	0	0	0	0	0	0	0	0	0	0	0	0	0	0	0	0	TRUE	TRUE	1	0	0	0	0	1	0	0	0	1	0	0	0	1	0	1	0	0	0
442	acitretin	0	1	1	0	0	0	0	0	0	0	0	0	0	0	0	0	0	0	0	1	0	1	0	0	0	0	0	TRUE	TRUE	1	1	1	0	1	1	1	0	1	0	0	1	1	1	0	1	0	1	1
448	ketorolac	0	1	1	1	1	0	0	0	0	0	0	0	0	0	0	0	0	0	0	1	0	0	1	0	0	0	1	TRUE	TRUE	0	0	0	0	0	0	0	0	0	0	0	0	0	0	0	0	0	0	0
454	fluoxetine	0	1	1	0	0	0	0	0	0	0	0	0	0	0	0	0	0	0	0	0	0	1	0	0	0	0	0	TRUE	TRUE	0	0	0	0	0	0	0	0	0	0	0	0	0	0	0	1	0	0	0
458	duloxetine	0	1	1	0	0	0	0	0	0	0	1	0	0	0	1	0	1	1	0	1	0	1	0	0	0	0	0	TRUE	TRUE	0	1	0	0	0	0	0	0	0	0	0	1	0	1	0	1	0	0	0
472	buspirone	0	1	1	0	0	0	0	0	0	0	0	0	0	0	0	0	0	0	0	0	0	1	0	0	0	0	0	TRUE	TRUE	0	0	0	0	0	0	0	0	0	0	0	1	0	1	1	1	0	0	0
479	oxycodone	0	1	1	1	0	0	0	0	0	0	0	0	0	0	0	0	0	1	0	0	0	0	0	0	0	0	0	TRUE	TRUE	0	0	0	0	0	0	1	0	1	0	0	0	0	0	0	0	0	0	0
503	alitretinoin	0	1	1	0	1	0	0	0	0	0	0	0	0	0	0	0	0	0	0	0	0	0	0	0	0	1	0	TRUE	TRUE	1	1	1	0	1	1	1	0	1	0	0	1	1	1	0	1	0	1	1
524	fluorouracil	0	1	0	1	1	0	0	0	0	0	0	0	0	0	0	0	0	0	1	0	0	0	0	0	0	1	0	TRUE	TRUE	0	0	0	0	0	0	0	0	1	0	0	0	0	0	0	0	0	0	0
538	bosentan	0	1	1	0	0	0	0	0	0	0	0	0	0	0	1	0	0	0	0	0	0	0	0	0	1	0	0	TRUE	TRUE	0	1	1	1	0	1	1	0	0	0	1	1	0	1	1	0	1	0	1
550	propranolol	0	1	1	0	1	0	0	0	1	0	0	0	0	0	0	0	0	0	1	0	0	1	0	0	0	1	1	TRUE	TRUE	0	0	0	0	0	0	0	0	1	0	1	0	0	0	1	0	0	0	1
553	clonidine	0	1	1	1	0	0	0	0	0	0	1	0	1	0	0	0	1	1	0	1	0	0	0	0	0	0	0	TRUE	TRUE	1	0	0	0	0	1	0	0	0	1	0	0	0	1	0	1	0	0	0
596	imatinib	0	1	1	0	0	0	0	0	0	0	0	0	1	0	0	0	0	0	1	0	0	0	0	0	1	0	1	TRUE	TRUE	1	1	1	0	1	1	1	1	1	0	1	1	1	1	0	1	1	1	1
598	oxandrolone	0	1	1	0	0	0	0	0	0	0	0	0	0	0	0	0	0	0	0	0	0	0	0	0	0	1	0	TRUE	TRUE	0	0	1	0	1	0	1	0	0	0	0	1	1	1	0	1	1	1	0
601	testosterone	0	1	1	1	1	0	0	0	0	0	1	0	0	0	0	0	0	0	0	0	0	0	0	1	0	0	0	TRUE	TRUE	0	0	1	0	1	0	1	0	0	0	0	1	1	1	0	1	1	1	0
604	niacin	0	1	1	0	0	0	0	0	1	0	1	0	0	0	0	0	1	0	0	0	0	0	0	0	0	0	0	TRUE	TRUE	0	0	0	0	0	0	0	0	0	0	1	0	0	0	0	0	0	0	0
610	dexmedetomidine	0	1	1	1	1	0	0	0	0	0	0	0	0	0	0	0	0	0	0	1	0	1	0	0	0	0	0	TRUE	TRUE	1	0	0	0	0	1	0	0	0	1	0	0	0	1	0	1	0	0	0
612	prednisone	1	1	1	1	1	0	0	0	0	0	0	0	0	0	0	0	0	1	0	1	0	0	0	0	0	0	0	TRUE	TRUE	0	0	0	0	1	0	0	0	0	0	1	1	0	1	0	1	0	1	0
644	sumatriptan	0	1	0	1	0	0	0	0	0	0	0	0	0	0	0	0	0	0	0	1	0	0	0	0	0	0	1	TRUE	TRUE	0	0	0	0	0	0	0	0	0	0	0	0	0	0	1	1	0	0	0
679	naltrexone	0	1	1	1	0	0	0	0	0	0	0	0	0	0	0	0	0	0	0	1	0	1	0	0	0	0	0	TRUE	TRUE	0	0	0	0	1	0	1	0	1	0	1	1	1	1	0	1	0	0	0
685	ibandronate	0	1	0	1	0	0	0	0	0	0	0	0	0	0	0	0	1	1	0	0	0	0	0	0	0	0	0	TRUE	TRUE	1	0	0	0	0	0	0	0	0	0	1	0	1	0	0	0	0	0	0
689	paroxetine	0	1	1	0	0	0	0	0	0	0	0	0	0	0	0	0	0	0	0	0	0	1	0	0	0	0	0	TRUE	TRUE	0	0	0	0	0	0	0	0	0	0	0	0	0	0	0	1	0	0	0
697	imiquimod	0	1	0	0	1	1	0	0	0	0	0	0	0	0	0	0	0	0	0	0	0	0	0	0	0	1	0	TRUE	TRUE	0	0	0	0	0	0	0	0	0	0	0	0	0	0	0	0	0	0	0
707	risperidone	0	1	1	0	0	0	0	0	0	0	0	0	0	0	0	0	0	0	0	0	0	0	0	0	0	0	0	TRUE	TRUE	0	0	0	0	0	0	0	0	0	0	0	1	0	1	0	1	0	0	0
717	modafinil	0	1	1	1	0	0	0	0	0	0	0	0	0	0	0	0	0	0	0	0	0	0	0	0	0	0	0	TRUE	TRUE	0	0	0	0	0	0	1	0	0	0	0	1	0	1	0	1	0	0	0
730	clopidogrel	0	1	1	1	0	0	0	1	1	0	0	0	0	0	0	0	0	0	0	0	0	0	0	0	0	0	0	TRUE	TRUE	1	0	0	0	0	0	0	0	0	0	0	0	0	0	0	0	0	0	1
740	olopatadine	0	1	1	0	1	0	0	0	0	0	0	0	0	0	1	1	0	0	0	0	0	0	0	0	1	0	0	TRUE	TRUE	0	0	0	0	0	0	0	0	0	0	0	0	0	0	0	0	0	0	0
754	estradiol	0	1	1	1	1	1	0	0	0	0	0	0	0	0	0	0	0	0	0	0	0	1	0	1	0	0	0	TRUE	TRUE	0	1	0	0	1	0	0	0	0	0	1	1	1	1	0	0	0	1	0
758	aciclovir	0	1	1	1	1	0	1	0	0	0	0	0	0	0	0	1	0	0	0	0	0	0	0	0	0	0	0	TRUE	TRUE	1	1	1	1	1	1	0	0	0	0	0	1	1	1	0	1	1	1	0
783	fentanyl	0	1	1	1	1	0	0	0	0	0	0	0	0	0	0	0	0	0	0	1	0	0	0	0	0	0	0	TRUE	TRUE	0	0	0	0	0	0	1	0	1	0	0	0	0	0	0	0	0	0	0
789	tadalafil	0	1	1	0	0	0	0	0	0	0	0	0	0	0	0	0	0	0	0	0	0	1	0	1	0	0	0	TRUE	TRUE	0	0	0	0	0	0	0	0	1	0	0	1	0	0	0	0	0	0	0
803	mifepristone	0	1	1	0	0	1	0	0	0	0	0	0	0	1	0	1	0	0	0	0	0	1	0	0	0	0	0	TRUE	TRUE	0	1	0	0	1	0	0	0	0	0	1	1	0	1	0	1	0	1	0
812	donepezil	0	1	1	0	0	0	0	0	0	0	0	0	0	0	0	0	0	1	1	1	0	1	0	1	0	0	0	TRUE	TRUE	0	1	0	0	0	0	0	0	0	0	0	0	0	0	0	0	0	0	0
829	vardenafil	0	1	1	0	0	0	0	0	0	0	0	0	0	0	0	0	1	0	0	0	0	1	0	1	0	0	1	TRUE	TRUE	0	0	0	0	0	0	0	0	1	0	0	1	0	0	0	0	0	0	0
849	risedronate	1	1	1	0	0	0	0	0	0	0	0	0	0	0	0	0	1	1	0	0	0	0	0	0	0	0	0	TRUE	TRUE	1	0	0	0	0	0	0	0	0	0	1	0	1	0	0	0	0	0	0
870	bimatoprost	0	1	0	0	1	0	0	0	0	0	0	0	0	0	0	0	0	0	0	0	0	0	0	0	0	1	0	TRUE	TRUE	0	0	0	0	0	0	1	0	1	0	1	0	0	0	0	0	0	0	0
875	paricalcitol	0	1	0	1	0	0	0	1	0	0	0	0	0	0	0	0	0	0	0	0	0	0	1	0	0	0	0	TRUE	TRUE	0	0	1	0	0	0	0	0	0	0	1	1	0	0	0	0	0	1	0
884	ketotifen	0	1	1	0	1	0	0	0	0	0	0	0	0	0	0	0	0	1	0	0	0	0	0	0	0	0	0	TRUE	TRUE	0	0	0	0	0	0	0	0	0	0	0	0	0	0	0	0	0	0	0
885	buprenorphine	0	1	1	1	1	0	0	0	0	0	0	0	0	0	0	0	0	1	0	1	0	0	0	0	0	0	0	TRUE	TRUE	0	0	0	0	0	0	1	0	1	0	0	0	0	0	0	0	0	0	0
886	levosimendan	0	1	1	1	0	0	0	1	0	0	0	0	0	0	0	0	0	0	0	0	0	0	0	0	0	0	0	TRUE	TRUE	0	1	1	1	1	1	1	0	1	0	1	1	0	1	1	1	0	0	0
915	rizatriptan	0	1	1	0	0	0	0	0	0	0	0	0	0	0	0	0	0	0	0	1	0	0	0	0	0	0	1	TRUE	TRUE	0	0	0	0	0	0	0	0	0	0	0	0	0	0	0	0	0	0	0
918	hydrocodone	0	1	1	0	0	0	0	0	0	0	0	0	0	0	0	0	0	1	0	1	0	0	0	0	0	0	0	TRUE	TRUE	0	0	0	0	0	0	1	0	1	0	0	0	0	0	0	0	0	0	0
929	desloratadine	0	1	1	0	0	0	0	0	0	0	0	0	0	0	1	1	0	0	0	0	0	0	0	0	1	0	0	TRUE	TRUE	0	0	0	0	0	0	0	0	0	0	0	0	0	0	0	0	0	0	0
934	azelastine	0	1	1	0	1	0	0	0	0	0	0	1	0	0	1	1	0	0	0	0	0	0	0	0	1	0	0	TRUE	TRUE	0	0	0	0	0	0	0	0	0	0	0	0	0	0	0	0	0	0	0
942	formoterol	0	1	1	0	1	0	0	0	0	0	0	0	0	0	0	0	0	0	0	0	0	0	0	0	1	0	0	TRUE	TRUE	0	0	0	0	0	0	0	0	1	0	1	0	0	0	0	0	0	0	1
955	gabapentin	0	1	1	0	0	0	0	0	0	0	0	0	0	0	0	1	0	1	0	1	0	1	0	1	0	0	1	TRUE	TRUE	0	1	0	0	0	0	0	0	0	0	0	1	0	1	0	1	0	0	1
971	cinacalcet	0	1	1	0	0	0	0	0	0	0	1	0	0	0	0	0	1	0	0	0	0	0	1	0	0	0	0	TRUE	TRUE	1	1	1	0	1	0	1	1	0	0	1	1	0	1	0	0	1	0	1
977	guanfacine	0	1	1	0	0	0	0	0	1	0	0	0	0	0	0	0	0	0	0	1	0	1	0	0	0	0	0	TRUE	TRUE	1	0	0	0	0	1	0	0	0	1	0	0	0	1	0	1	0	0	0
986	irbesartan	0	1	1	0	0	0	0	1	0	0	0	0	0	0	0	0	0	0	0	0	0	0	0	0	0	0	1	TRUE	TRUE	0	0	0	0	1	0	0	0	0	0	1	0	0	0	0	0	1	0	0
998	thalidomide	0	1	1	0	0	0	0	0	0	0	0	0	0	0	1	0	0	0	0	0	0	0	0	0	1	0	0	TRUE	TRUE	1	1	1	1	1	1	1	1	1	1	1	1	1	1	0	1	1	1	1
1000	memantine	0	1	1	1	0	0	0	0	0	0	0	0	0	0	0	0	0	0	0	1	0	1	0	0	0	0	0	TRUE	TRUE	0	0	0	0	0	1	0	1	1	1	1	1	1	1	0	1	0	0	1
1003	lubiprostone	0	1	1	0	0	0	0	0	0	0	0	0	1	0	1	0	0	0	0	1	0	1	0	0	0	0	0	TRUE	TRUE	0	0	1	0	0	1	0	0	0	0	0	1	0	1	0	0	0	0	0
1017	oxybutynin	0	1	1	1	0	0	0	0	0	0	0	0	0	0	0	0	0	1	0	1	0	1	1	0	0	0	0	TRUE	TRUE	0	1	1	0	0	0	0	0	0	0	0	0	1	1	0	0	1	0	0
1031	atorvastatin	0	1	1	0	0	0	0	1	0	0	0	0	0	0	1	0	0	0	0	1	0	0	0	0	0	0	0	TRUE	TRUE	0	0	0	0	0	0	0	0	0	0	0	0	0	0	0	0	0	0	0
1035	vigabatrin	0	1	1	0	0	0	0	0	0	0	0	0	0	0	0	0	0	0	0	0	0	0	0	0	0	0	0	TRUE	TRUE	0	0	1	0	0	0	0	0	0	0	1	1	0	1	0	1	0	0	0
1038	orlistat	0	1	1	0	0	0	0	0	0	0	1	0	0	0	0	0	1	0	0	1	0	1	0	0	1	0	0	TRUE	TRUE	0	0	0	0	0	0	1	0	0	0	0	0	0	0	0	0	0	0	0
1053	rosuvastatin	0	1	1	0	0	0	0	0	0	0	0	0	0	0	0	0	0	0	0	0	0	0	1	0	0	0	0	TRUE	TRUE	0	0	0	0	0	0	0	0	0	0	0	0	0	0	0	0	0	0	0
1059	sertraline	0	1	1	0	0	0	0	0	0	0	0	0	0	0	0	0	0	0	0	0	0	1	0	0	0	0	0	TRUE	TRUE	0	0	0	0	0	0	0	0	0	0	0	0	0	0	0	1	0	0	0
1084	pioglitazone	1	1	1	0	0	1	0	1	0	0	1	0	0	0	0	0	1	0	0	1	0	0	0	0	0	0	1	TRUE	TRUE	0	0	1	0	1	0	0	1	0	0	1	1	1	1	1	0	1	1	0
1108	bupropion	0	1	1	0	0	0	0	0	0	0	0	0	0	0	1	1	0	0	0	0	0	1	0	0	0	0	0	TRUE	TRUE	0	1	0	0	0	0	1	0	0	0	0	1	0	1	0	1	0	0	0
1127	escitalopram	0	1	1	0	0	0	0	1	0	0	0	0	0	0	0	0	0	0	0	0	0	0	0	0	0	0	1	TRUE	TRUE	0	0	0	0	0	0	0	0	0	0	0	0	0	0	0	1	0	0	0
1154	levetiracetam	0	1	1	0	0	0	0	0	0	0	0	0	0	0	0	0	0	0	0	1	0	0	0	0	0	0	0	TRUE	TRUE	1	1	1	1	1	1	1	0	1	1	1	1	1	1	1	1	1	1	1
1173	ketamine	0	1	1	1	1	0	0	0	0	0	0	0	0	0	0	0	0	0	0	0	1	1	0	0	0	0	0	TRUE	TRUE	0	0	0	0	0	1	0	1	1	1	1	1	1	1	0	1	0	0	1
1176	quetiapine	0	1	1	0	0	0	0	0	0	0	0	0	0	0	0	0	0	0	0	1	0	1	0	0	0	0	0	TRUE	TRUE	0	0	0	0	0	0	0	0	0	0	0	1	0	1	1	1	0	0	0
1184	metoclopramide	0	1	1	1	0	0	0	0	0	0	1	0	1	0	0	0	1	0	0	0	0	0	0	0	0	0	0	TRUE	TRUE	0	0	0	0	0	0	0	0	1	0	0	1	0	1	0	1	1	0	0
1188	aripiprazole	0	1	1	1	0	0	0	0	0	0	0	0	0	0	1	1	0	0	0	1	0	1	0	0	0	0	0	TRUE	TRUE	0	0	0	0	0	0	0	0	0	0	0	1	0	1	1	1	0	0	0
1204	lisdexamfetamine	0	1	1	0	0	0	0	0	0	0	0	0	0	0	0	0	1	0	0	1	0	1	0	0	0	0	0	TRUE	TRUE	0	1	0	0	0	0	1	0	0	0	0	1	0	1	0	1	0	0	0
1207	lapatinib	0	1	1	0	0	0	0	0	0	0	0	0	0	0	0	0	0	0	1	0	0	0	0	0	0	0	0	TRUE	TRUE	0	0	0	0	0	0	1	0	0	1	1	0	1	1	0	0	0	0	1
1209	sitagliptin	1	1	1	0	0	0	0	0	0	0	1	0	0	0	0	0	1	0	0	0	0	0	0	0	0	0	0	TRUE	TRUE	0	0	0	0	0	0	0	0	1	0	0	1	0	0	0	0	0	0	0
1215	paliperidone	0	1	1	1	0	0	0	0	0	0	0	0	0	0	0	0	0	0	0	0	0	1	0	0	0	0	0	TRUE	TRUE	0	0	0	0	0	0	0	0	0	0	0	1	0	1	0	1	0	0	0
1216	sunitinib	0	1	1	0	0	0	0	0	0	0	1	0	1	0	0	0	0	0	1	0	0	0	0	0	0	0	0	TRUE	TRUE	1	1	1	0	1	1	1	1	1	0	1	1	1	1	0	1	1	1	1
1221	varenicline	0	1	1	0	0	0	0	1	0	0	0	0	0	0	0	0	0	0	0	1	0	1	0	0	1	0	1	TRUE	TRUE	0	0	0	0	0	0	0	0	0	0	0	0	0	1	0	1	0	0	0
1223	exenatide	1	0	0	1	0	0	0	0	0	0	1	0	0	0	0	0	1	0	0	0	0	0	0	0	0	0	0	TRUE	TRUE	0	0	0	0	0	0	0	0	0	0	0	0	0	0	0	0	0	0	0
1289	rasagiline	0	1	1	0	0	0	0	0	0	0	0	0	0	0	0	0	0	0	0	1	0	0	0	0	0	0	0	TRUE	TRUE	1	0	0	0	0	0	0	0	0	0	1	0	1	0	0	0	0	0	0
1304	drospirenone	0	1	0	0	0	0	0	0	0	0	0	0	0	0	0	0	0	0	0	0	0	0	0	0	0	1	0	TRUE	TRUE	0	1	1	0	1	1	1	0	0	0	1	1	1	1	1	1	1	1	0
1307	salsalate	0	1	1	0	0	0	0	0	0	0	1	0	0	0	1	0	1	0	0	0	0	0	0	0	0	0	1	TRUE	TRUE	0	0	0	0	0	0	0	0	0	0	0	0	0	0	0	0	0	0	0
1316	tiotropium	0	1	0	0	1	0	0	0	1	0	0	0	1	0	0	0	0	0	0	0	0	0	0	0	1	0	0	TRUE	TRUE	0	0	1	0	0	0	0	0	0	0	0	0	0	1	0	0	1	0	0
1486	everolimus	0	1	1	0	1	0	0	0	1	0	0	1	0	0	0	0	0	0	1	1	0	0	0	0	0	1	0	TRUE	TRUE	0	0	0	0	0	1	0	0	0	0	0	0	0	1	0	0	0	0	0
1487	solifenacin	0	1	1	0	0	0	0	0	0	0	0	0	0	0	0	0	0	1	0	1	0	1	1	0	0	0	0	TRUE	TRUE	0	1	1	0	0	0	0	0	0	0	0	0	1	1	0	0	1	0	0
1548	roflumilast	0	1	1	0	0	0	0	0	0	0	0	0	0	0	0	0	0	0	0	0	0	0	0	0	1	0	0	TRUE	TRUE	0	0	1	0	1	1	1	0	1	0	1	1	1	1	1	1	1	1	1
4553	maraviroc	0	1	1	0	0	0	0	0	0	0	0	0	0	1	0	1	0	0	0	0	0	0	0	0	0	0	0	TRUE	TRUE	0	0	0	0	0	0	0	0	1	1	0	0	0	0	0	0	0	0	0
4573	dronedarone	0	1	1	0	0	0	0	1	0	0	0	0	0	0	0	0	0	0	0	0	0	0	0	0	0	0	0	TRUE	TRUE	1	1	1	1	1	1	1	0	1	0	1	1	1	1	1	1	1	0	1
4579	nebivolol	0	1	1	0	0	0	0	0	0	0	0	0	0	0	0	0	0	0	0	0	0	0	0	0	0	0	1	TRUE	TRUE	0	0	0	0	0	0	0	0	1	0	1	0	0	0	1	0	0	0	1
4588	lorcaserin	0	1	1	0	0	0	0	0	0	0	0	0	0	0	0	0	1	0	0	0	0	0	0	0	0	0	0	TRUE	TRUE	0	0	0	0	0	0	0	0	0	0	0	0	0	0	0	0	0	0	0
4613	milnacipran	0	1	1	0	0	0	0	0	0	0	0	0	0	0	0	0	0	1	0	0	0	0	0	0	0	0	0	TRUE	TRUE	0	1	0	0	0	0	0	0	0	0	0	1	0	1	0	1	0	0	0
4616	nesiritide	1	0	0	1	0	0	0	1	0	0	0	0	0	0	0	0	0	0	0	0	0	0	0	0	0	0	0	TRUE	TRUE	0	0	0	0	0	0	0	0	0	0	0	0	0	0	0	0	0	0	0
4625	flibanserin	0	1	1	0	0	0	0	0	0	0	0	0	0	0	0	0	0	0	0	0	0	1	0	0	0	0	0	TRUE	TRUE	0	0	0	0	0	0	0	0	0	0	0	0	0	0	1	1	0	0	0
4651	ospemifene	0	1	1	0	0	0	0	0	0	0	0	0	0	0	0	0	0	0	0	0	0	0	0	1	0	0	0	TRUE	TRUE	0	1	0	0	1	0	0	0	0	0	1	1	1	1	0	0	0	1	0
4657	iloperidone	0	1	1	0	0	0	0	0	0	0	0	0	0	0	0	0	0	0	0	0	0	1	0	0	0	0	0	TRUE	TRUE	0	0	0	0	0	0	0	0	0	0	0	1	0	1	0	1	0	0	0
4662	pirfenidone	0	1	1	0	0	0	0	0	0	0	0	0	0	0	1	0	0	0	0	0	0	0	0	0	1	0	0	TRUE	TRUE	0	0	1	0	0	0	1	0	1	0	0	1	0	1	0	0	0	0	1
4743	indacaterol	0	1	0	0	1	0	0	0	0	0	0	0	0	0	0	0	0	0	0	0	0	0	0	0	1	0	0	TRUE	TRUE	0	0	0	0	0	0	0	0	1	0	1	0	0	0	0	0	0	0	1
4949	glatiramer acetate	1	0	0	1	0	0	0	0	0	0	0	0	0	0	1	0	0	0	0	1	0	0	0	0	0	0	0	TRUE	TRUE	0	0	0	0	0	0	0	0	0	0	0	0	0	0	0	0	0	0	0
4957	rotigotine	0	1	0	1	0	0	0	0	0	0	0	0	0	0	0	0	0	0	0	1	0	1	0	0	0	0	0	TRUE	TRUE	0	0	0	0	0	0	0	0	0	0	0	1	0	1	0	1	0	0	0
4986	ecallantide	1	0	0	1	0	0	0	0	0	0	0	0	0	0	0	0	0	0	0	0	0	0	0	0	0	0	1	TRUE	TRUE	1	0	0	0	0	0	0	0	0	0	1	0	0	0	0	0	0	0	0
4990	pimavanserin	0	1	1	0	0	0	0	0	0	0	0	0	0	0	0	0	0	0	0	1	0	1	0	0	0	0	0	TRUE	TRUE	0	0	0	0	0	0	0	0	0	0	0	0	0	0	0	1	0	0	0
5185	apremilast	0	1	1	0	0	0	0	0	0	0	0	1	1	0	1	0	0	1	0	0	0	0	0	1	0	1	1	TRUE	TRUE	0	0	1	0	1	1	1	0	1	0	1	1	1	1	1	1	1	1	1
5186	ustekinumab	1	0	0	1	0	0	0	0	0	0	0	0	0	0	1	0	0	0	0	0	0	0	0	0	0	1	0	TRUE	TRUE	0	0	1	0	0	1	1	1	1	1	1	1	0	1	0	1	0	1	0
5378	obeticholic acid	0	1	1	0	0	0	0	0	0	0	0	0	0	1	0	0	1	0	0	0	0	0	0	0	0	0	0	TRUE	TRUE	0	0	0	0	0	0	0	0	0	0	0	0	0	0	0	0	0	0	0
5380	cariprazine	0	1	1	0	0	0	0	0	0	0	0	0	0	0	0	0	0	0	0	0	0	1	0	0	0	0	0	TRUE	TRUE	0	0	0	0	0	0	0	0	0	0	0	1	0	1	1	1	0	0	0
5416	acetylcysteine	0	1	1	1	1	0	0	0	0	0	0	0	0	0	0	0	0	0	0	0	0	0	0	0	1	0	0	TRUE	TRUE	1	1	0	0	0	0	0	0	0	0	1	0	0	0	0	0	0	0	0
5418	canakinumab	1	0	0	1	0	0	0	0	1	0	0	0	0	0	1	0	0	1	0	0	0	0	0	0	0	0	0	TRUE	TRUE	0	0	0	0	0	0	0	0	0	0	0	0	1	0	0	0	0	0	0
5420	ipilimumab	1	0	0	1	0	0	0	0	0	0	0	0	0	0	0	0	0	0	1	0	0	0	0	1	0	1	0	TRUE	TRUE	1	0	1	0	1	1	1	1	1	1	1	1	0	1	0	0	0	0	1
5424	rufinamide	0	1	1	0	0	0	0	0	0	0	0	0	0	0	0	0	0	0	0	1	0	0	0	0	0	0	0	TRUE	TRUE	0	1	1	0	1	1	1	0	1	0	1	1	1	1	1	1	0	0	1
5427	tapentadol	0	1	1	0	0	0	0	0	0	0	1	0	0	0	0	1	1	0	0	1	0	0	0	0	0	0	0	TRUE	TRUE	0	1	0	0	0	0	0	0	0	0	0	1	0	1	0	0	0	0	0
5430	silodosin	0	1	1	0	0	0	0	0	0	0	0	0	0	0	0	0	0	0	0	0	0	0	1	0	0	0	0	TRUE	TRUE	0	0	0	0	0	0	0	0	0	0	0	0	0	0	0	0	0	0	0
5431	prasugrel	0	1	1	0	0	0	0	0	0	0	0	0	0	0	1	0	0	0	0	0	0	0	0	0	1	0	0	TRUE	TRUE	1	0	0	0	0	0	0	0	0	0	0	0	0	0	0	0	0	0	1
5432	eltrombopag	0	1	1	0	0	0	1	0	0	0	0	0	0	0	0	0	0	0	1	0	0	0	0	0	0	0	0	TRUE	TRUE	1	0	1	0	0	0	0	0	0	0	0	0	1	1	0	0	0	0	0
5434	tolvaptan	0	1	1	0	0	0	0	0	1	0	0	0	0	0	0	0	0	0	1	0	0	0	1	0	0	0	0	TRUE	TRUE	0	0	0	0	1	0	1	0	0	0	1	0	0	1	0	1	1	0	0
5444	droxidopa	0	1	1	0	0	0	0	0	0	0	0	0	1	0	0	0	0	1	0	1	0	0	0	0	0	0	1	TRUE	TRUE	1	0	0	0	0	1	0	0	1	1	1	0	0	1	1	1	0	0	1
5446	udenafil	0	1	1	0	0	0	0	0	0	0	0	0	0	0	0	0	0	0	0	0	0	1	0	1	0	0	0	TRUE	TRUE	0	0	0	0	0	0	0	0	1	0	0	1	0	0	0	0	0	0	0
5449	tocilizumab	1	0	0	1	0	0	0	0	0	0	0	0	0	0	1	0	0	1	0	0	0	0	0	0	0	0	0	TRUE	TRUE	1	0	1	0	1	0	1	0	1	0	1	0	1	1	0	1	0	0	0
5450	alvimopan	0	1	1	0	0	0	0	0	0	0	0	0	0	0	0	0	0	0	1	0	0	0	0	1	0	0	0	TRUE	TRUE	0	0	0	0	0	0	0	0	0	0	0	0	0	0	0	0	0	0	0
5458	saxagliptin	0	1	1	0	0	0	0	0	0	0	1	0	0	0	0	0	1	0	0	0	0	0	0	0	0	0	0	TRUE	TRUE	0	0	0	0	0	0	0	0	1	0	0	1	0	0	0	0	0	0	0
5467	armodafinil	0	1	1	0	0	0	0	0	0	0	0	0	0	0	0	0	0	0	0	1	0	1	0	0	1	0	0	TRUE	TRUE	0	0	0	0	0	0	1	0	0	0	0	1	0	1	0	1	0	0	0
5474	prucalopride	0	1	0	0	0	0	0	0	0	0	0	0	1	0	0	0	0	0	0	0	0	0	0	0	0	0	0	TRUE	TRUE	0	0	0	0	0	0	0	0	0	0	0	0	0	0	0	0	0	0	0
5479	pazopanib	0	1	1	0	0	0	0	0	0	0	0	0	0	0	0	0	0	1	1	0	0	0	1	1	0	0	0	TRUE	TRUE	1	1	1	1	1	1	1	1	1	1	1	1	1	1	1	1	1	1	1
5482	panobinostat	0	1	1	0	0	0	1	0	0	0	0	0	0	0	0	0	0	0	1	0	0	0	0	0	0	0	0	TRUE	TRUE	0	1	1	1	1	1	1	0	0	0	1	1	0	1	1	1	1	1	1
5483	apixaban	0	1	1	0	0	0	0	0	0	0	0	0	0	0	0	0	0	0	0	0	0	0	0	0	1	0	1	TRUE	TRUE	1	0	1	0	0	0	0	0	0	0	0	0	0	0	0	0	0	0	0
5484	mepolizumab	1	0	0	1	0	0	0	0	0	0	0	0	0	0	0	0	0	0	0	0	0	0	0	0	1	0	0	TRUE	TRUE	0	0	0	0	0	0	0	0	0	0	0	0	0	0	0	0	0	0	0
5489	dalfampridine	0	1	1	0	0	0	0	0	0	0	0	0	0	0	1	0	0	1	0	1	0	0	0	0	0	0	0	TRUE	TRUE	1	1	1	1	1	1	1	1	1	0	1	1	1	1	1	1	1	1	1
5490	denosumab	1	0	0	1	0	0	0	0	0	0	0	0	0	0	1	0	1	1	1	0	0	0	0	1	0	0	0	TRUE	TRUE	1	0	1	0	0	1	1	1	0	1	1	1	0	1	1	0	0	0	0
5491	ofatumumab	1	0	1	1	0	0	0	0	0	0	0	0	0	0	1	0	0	1	0	0	0	0	0	0	0	0	0	TRUE	TRUE	0	0	1	0	0	0	0	0	1	1	0	0	0	0	0	0	0	0	1
5493	liraglutide	1	0	0	1	0	0	0	0	0	0	1	0	0	0	1	0	1	0	0	1	0	1	1	0	1	0	0	TRUE	TRUE	0	0	0	0	0	0	0	0	0	0	0	0	0	0	0	0	0	0	0
5497	vilazodone	0	1	1	0	0	0	0	0	0	0	0	0	0	0	0	0	0	0	0	0	0	1	0	1	0	0	1	TRUE	TRUE	0	0	0	0	0	0	0	0	0	0	0	0	0	0	1	1	0	0	0
5511	desvenlafaxine	0	1	1	0	0	0	0	0	0	0	0	0	0	0	0	0	0	0	0	0	0	1	0	0	0	0	0	TRUE	TRUE	0	1	0	0	0	0	0	0	0	0	0	1	0	1	0	1	0	0	0
5512	fesoterodine	0	1	1	0	0	0	0	0	0	0	0	0	0	0	0	0	0	1	0	1	0	1	1	0	0	0	0	TRUE	TRUE	0	1	1	0	0	0	0	0	0	0	0	0	1	1	0	0	1	0	0
5569	capsaicin	0	1	0	0	1	0	0	0	0	0	1	0	0	0	0	0	1	0	0	1	0	0	0	0	0	0	0	TRUE	TRUE	0	0	0	0	0	0	0	0	0	0	0	0	0	0	0	0	0	0	0
5579	lanreotide	1	0	0	1	0	0	0	0	0	0	1	0	1	0	0	0	0	0	1	0	0	0	0	0	0	0	0	TRUE	TRUE	0	0	0	0	0	0	0	0	0	0	0	0	0	0	0	0	0	0	0
5586	methylnaltrexone	0	1	0	1	0	0	0	0	0	0	0	0	1	0	0	0	0	0	0	0	0	0	0	0	0	0	0	TRUE	TRUE	0	0	0	0	0	0	0	0	0	0	0	0	0	0	0	0	0	0	0
5590	plerixafor	0	1	0	1	0	0	1	0	0	0	0	0	0	0	0	0	0	0	1	0	0	0	0	0	0	0	0	TRUE	TRUE	1	0	1	0	0	0	0	0	1	1	0	0	1	0	0	0	1	1	1
7529	lurasidone	0	1	1	0	0	0	0	0	0	0	0	0	0	0	0	0	0	0	0	0	0	1	0	0	0	0	0	TRUE	TRUE	0	0	0	0	0	0	0	0	0	0	0	1	0	1	1	1	0	0	0
7533	ivacaftor	0	1	1	0	0	0	0	0	1	0	0	0	1	0	0	0	0	0	0	0	0	0	0	0	1	0	0	TRUE	TRUE	0	0	1	0	0	0	1	0	0	0	1	0	0	0	0	0	0	1	1
7558	fingolimod	1	1	1	0	0	0	0	0	0	0	0	0	0	0	1	0	0	0	0	1	0	0	0	0	0	0	0	TRUE	TRUE	0	0	0	0	0	0	0	0	1	0	0	0	0	1	0	0	0	0	0
7562	gabapentin enacarbil	0	1	1	0	0	0	0	0	0	0	0	0	0	0	0	0	0	0	0	0	0	0	0	0	0	0	0	TRUE	TRUE	0	0	0	0	0	0	0	0	0	0	0	0	0	0	0	0	0	0	0
7569	teriflunomide	0	1	1	0	0	0	0	0	0	0	0	0	0	0	1	0	0	0	0	1	0	0	0	0	0	0	0	TRUE	TRUE	0	0	1	1	1	1	1	0	0	0	1	1	0	0	1	1	1	1	1
7571	linagliptin	0	1	1	0	0	0	0	0	0	0	1	0	0	0	0	0	1	0	0	0	0	0	0	0	0	0	0	TRUE	TRUE	0	0	0	0	0	0	0	0	1	0	0	1	0	0	0	0	0	0	0
7572	perampanel	0	1	1	0	0	0	0	0	0	0	0	0	0	0	0	1	0	0	0	1	0	0	0	0	0	0	0	TRUE	TRUE	0	1	1	0	1	1	0	0	1	0	1	1	0	1	0	1	0	0	0
7574	aflibercept	1	1	0	1	0	1	0	0	0	0	0	0	0	0	0	0	0	0	1	0	0	0	0	0	0	0	0	TRUE	TRUE	0	0	0	0	0	1	1	0	1	0	1	0	0	0	0	0	0	0	0
7576	ocriplasmin	1	0	0	1	0	1	0	0	0	0	0	0	0	0	0	0	0	0	0	0	0	0	0	0	0	0	0	TRUE	TRUE	1	1	1	1	1	1	1	1	1	1	1	1	1	1	1	1	1	1	1
7578	linaclotide	1	0	1	0	0	0	0	0	0	0	0	0	1	0	0	0	0	0	0	0	0	1	0	0	0	0	0	TRUE	TRUE	0	0	0	0	0	0	1	0	0	0	1	0	0	0	1	0	0	0	0
7582	regorafenib	0	1	1	0	0	0	0	0	0	0	0	0	0	0	0	0	0	0	1	0	0	0	0	0	0	0	0	TRUE	TRUE	1	1	1	1	1	1	1	1	1	1	1	1	1	1	1	1	1	1	1
7583	aclidinium	0	1	0	0	1	0	0	0	0	0	0	0	0	0	0	0	0	0	0	0	0	0	0	0	1	0	0	TRUE	TRUE	0	1	1	0	0	0	0	0	0	0	0	0	1	1	0	0	1	0	0
7592	fluticasone furoate	0	1	0	0	1	0	0	0	0	0	0	0	0	0	1	1	0	0	0	0	0	0	0	0	1	0	0	TRUE	TRUE	0	0	0	0	1	0	0	0	0	0	1	1	0	1	0	1	0	1	0
7593	canagliflozin	0	1	1	0	0	0	0	0	0	0	1	0	0	0	0	0	1	0	0	0	0	0	1	0	0	0	0	TRUE	TRUE	0	0	0	0	0	0	0	0	0	0	0	0	0	0	0	0	1	0	0
7596	pomalidomide	0	1	1	0	0	0	1	0	0	0	0	0	0	0	0	0	0	0	1	0	0	0	0	0	0	0	0	TRUE	TRUE	0	1	0	0	0	0	0	0	1	0	0	0	0	1	0	1	0	0	1
7603	levomilnacipran	0	1	1	0	0	0	0	0	0	0	0	0	0	0	0	0	0	0	0	0	0	1	0	0	0	0	0	TRUE	TRUE	0	1	0	0	0	0	0	0	0	0	0	1	0	1	0	1	0	0	0
7612	riociguat	0	1	1	0	0	0	0	0	0	0	0	0	0	0	1	1	0	0	0	0	0	0	0	0	1	0	1	TRUE	TRUE	0	1	0	0	0	0	1	0	0	0	0	0	0	1	0	1	0	1	0
7613	macitentan	0	1	1	0	0	0	0	0	0	0	0	0	0	0	1	0	0	0	0	0	0	0	0	0	1	0	1	TRUE	TRUE	0	1	1	1	0	1	1	0	0	0	1	1	0	1	1	0	1	0	1
7698	aliskiren	0	1	1	0	0	0	0	1	0	0	1	0	0	0	0	0	1	0	0	0	0	0	0	0	0	0	1	TRUE	TRUE	1	0	1	0	0	0	0	0	0	0	1	0	0	0	0	0	1	0	0
7702	vorapaxar	0	1	1	0	0	0	0	1	0	0	0	0	0	0	0	0	0	0	0	1	0	0	0	0	0	0	1	TRUE	TRUE	0	0	0	0	0	0	0	0	0	0	0	0	0	0	0	0	0	0	0
7705	suvorexant	0	1	1	0	0	0	0	0	0	0	0	0	0	0	0	0	0	0	0	1	0	1	0	0	1	0	0	TRUE	TRUE	0	0	0	0	0	0	0	0	0	0	0	0	0	0	0	0	0	0	0
7713	dulaglutide	1	0	0	1	0	0	0	0	0	0	1	0	0	0	0	0	1	0	0	0	0	0	0	0	0	0	0	TRUE	TRUE	0	0	0	0	0	0	0	0	0	0	0	0	0	0	0	0	0	0	0
7728	vortioxetine	0	1	1	0	0	0	0	0	0	0	0	0	0	0	0	0	0	0	0	0	0	1	0	0	0	0	0	TRUE	TRUE	0	0	0	0	0	0	0	0	1	0	0	0	0	1	1	1	1	0	0
7742	ivabradine	0	1	1	0	0	0	0	1	0	0	0	0	0	0	0	0	0	0	0	0	0	0	0	0	0	0	1	TRUE	TRUE	0	1	0	0	0	0	1	0	1	0	0	1	0	1	0	1	0	0	0
7777	eslicarbazepine acetate	0	1	1	0	0	0	0	0	0	0	1	0	0	0	0	1	1	0	0	1	0	0	0	0	0	0	0	TRUE	TRUE	0	1	1	0	1	1	1	0	1	0	1	1	1	1	1	1	0	0	1
7780	peginterferon beta-1a	1	0	0	1	0	0	0	0	0	0	0	0	0	0	1	0	0	0	0	1	0	0	0	0	0	0	0	TRUE	TRUE	0	0	0	0	0	0	0	0	0	0	0	0	0	1	0	1	0	0	0
7784	brexpiprazole	0	1	1	0	0	0	0	0	0	0	0	0	0	0	0	0	0	0	0	0	0	1	0	0	0	0	0	TRUE	TRUE	0	0	0	0	0	0	0	0	0	0	0	1	0	1	1	1	0	0	0
7913	lixisenatide	1	0	0	1	0	0	0	0	0	0	1	0	0	0	0	0	1	0	0	0	0	0	0	0	0	0	0	TRUE	TRUE	0	0	0	0	0	0	0	0	0	0	0	0	0	0	0	0	0	0	0
8093	lesinurad	0	1	1	0	0	0	0	0	0	0	0	0	0	0	0	0	1	1	0	0	0	0	0	0	0	0	0	TRUE	TRUE	0	0	0	0	0	0	0	0	0	0	1	1	0	0	0	0	1	0	0
8097	ixekizumab	1	0	0	1	0	0	0	0	0	0	0	0	0	0	1	0	0	0	0	0	0	0	0	0	0	1	0	TRUE	TRUE	0	0	0	0	0	0	0	0	0	0	0	0	0	0	0	0	0	0	0
8122	lifitegrast	0	1	0	0	1	0	0	0	0	0	0	1	0	0	0	0	0	0	0	0	0	0	0	0	0	0	0	TRUE	TRUE	0	0	0	0	0	0	1	0	1	0	0	0	0	0	0	0	0	0	0
8147	etelcalcetide	1	0	0	1	0	0	0	0	0	0	1	0	0	0	0	0	0	0	1	0	0	0	1	0	0	0	0	TRUE	TRUE	1	1	1	0	1	0	1	1	0	0	1	1	0	1	0	0	1	0	1
8176	plecanatide	1	0	1	0	0	0	0	0	0	0	0	0	1	0	0	0	0	0	0	0	0	1	0	0	0	0	0	TRUE	TRUE	0	1	0	0	0	0	1	0	0	0	1	0	0	0	1	0	0	0	0
8986	nalmefene	0	1	1	1	0	0	0	0	0	0	0	0	0	0	0	0	0	0	0	0	0	1	0	0	0	0	0	TRUE	TRUE	0	0	0	0	1	0	1	0	1	0	1	0	1	0	0	1	0	0	0
10442	reslizumab	1	0	0	1	0	0	1	0	0	0	0	0	0	0	1	0	0	0	0	0	0	0	0	0	1	0	0	TRUE	TRUE	0	0	0	0	0	0	0	0	0	0	0	0	0	0	0	0	0	0	0
12222	apricoxib	0	1	0	0	0	0	0	0	0	0	0	0	0	0	0	0	0	0	1	0	0	0	0	0	1	0	0	TRUE	TRUE	0	0	0	0	0	0	0	0	0	0	0	0	0	0	0	0	0	0	0
12365	teplizumab	1	0	0	1	0	0	0	0	0	0	1	0	0	0	1	0	1	0	0	0	0	0	0	0	0	0	0	TRUE	TRUE	1	0	0	1	0	0	0	0	1	1	0	0	0	0	0	0	0	0	1
13253	darapladib	0	1	0	0	0	0	0	1	0	0	0	0	0	0	0	0	0	0	0	0	0	0	0	0	0	0	1	TRUE	TRUE	0	1	0	0	1	0	0	0	1	0	1	0	0	0	0	0	0	0	1
13571	brivaracetam	0	1	1	1	0	0	0	0	0	0	0	0	0	0	0	0	0	0	0	1	0	0	0	0	0	0	0	TRUE	TRUE	0	1	0	0	0	0	0	0	0	0	0	1	0	0	0	0	0	0	0
14427	bapineuzumab	1	0	0	0	0	0	0	0	0	0	0	0	0	0	0	0	0	0	0	1	0	1	0	0	0	0	0	TRUE	TRUE	0	0	0	0	0	0	0	0	1	0	0	0	0	1	0	1	0	0	0
14444	navarixin	0	1	0	0	0	0	0	0	0	0	0	0	0	0	1	0	0	0	0	0	0	0	0	0	1	0	0	TRUE	TRUE	0	0	0	0	0	0	1	0	1	0	0	0	0	0	0	0	0	0	0
15644	mk-0773	0	1	0	0	0	0	0	0	0	0	0	0	0	0	0	0	0	1	0	0	0	0	0	0	0	0	0	TRUE	TRUE	0	0	1	0	1	0	1	0	0	0	0	1	1	1	0	1	1	1	0
16007	solanezumab	1	0	0	1	0	0	0	0	0	0	0	0	0	0	0	0	0	0	0	1	0	1	0	0	0	0	0	TRUE	TRUE	0	0	0	0	0	0	0	0	1	0	0	0	0	1	0	1	0	0	0
17430	baricitinib	0	1	1	0	0	0	0	0	0	0	0	0	0	0	1	0	0	0	0	0	0	0	0	0	0	1	0	TRUE	TRUE	1	0	1	0	0	0	1	1	1	1	0	1	1	1	0	0	0	0	0
17965	abt-436	0	1	0	0	0	0	0	0	0	0	0	0	0	0	0	0	0	0	0	0	0	1	0	0	0	0	0	TRUE	TRUE	0	0	0	0	0	0	0	0	0	0	0	0	0	0	0	0	0	0	0
18011	filorexant	0	1	0	0	0	0	0	0	0	0	0	0	0	0	0	0	0	0	0	0	0	1	0	0	0	0	0	TRUE	TRUE	0	0	0	0	0	0	0	0	0	0	0	0	0	0	0	0	0	0	0
18554	aqx-1125	0	1	1	0	0	0	0	0	0	0	0	0	0	0	1	0	0	0	0	0	0	0	0	0	0	1	0	TRUE	TRUE	0	0	0	0	0	0	0	0	0	0	0	0	0	1	0	1	0	0	0
18827	danirixin	0	1	1	0	0	0	0	0	0	0	0	0	0	0	0	0	0	0	0	0	0	0	0	0	1	0	0	TRUE	TRUE	0	0	0	0	0	0	1	0	1	0	0	0	0	0	0	0	0	0	0
19069	bococizumab	1	0	0	0	0	0	0	1	0	0	0	0	0	0	0	0	0	0	0	0	0	0	0	0	0	0	1	TRUE	TRUE	0	1	0	0	0	0	0	0	0	0	1	0	0	0	0	0	0	0	0
19279	thr-18	1	0	0	1	0	0	0	0	0	0	0	0	0	0	0	0	0	0	0	0	0	0	1	0	0	0	0	TRUE	TRUE	1	0	0	0	0	0	0	0	0	0	0	0	0	0	0	0	0	0	0
71254	pentoxifylline	0	1	0	0	0	0	0	0	0	0	1	0	0	0	0	0	1	0	0	0	0	0	1	0	0	0	0	TRUE	TRUE	0	1	1	0	1	1	1	0	1	0	1	1	1	1	1	1	1	1	1
71261	hydromorphone	0	1	1	1	0	0	0	0	0	0	0	0	0	0	0	0	0	1	0	0	0	0	0	0	0	0	0	TRUE	TRUE	0	0	0	0	0	0	1	0	1	0	0	0	0	0	0	0	0	0	0
71262	dronabinol	0	1	1	0	1	0	0	0	0	0	0	0	1	0	0	0	0	0	0	0	0	1	0	0	0	0	0	TRUE	TRUE	0	0	0	0	0	0	0	0	0	0	0	0	0	0	0	0	0	0	0
71264	acetylsalicylic acid	0	1	1	1	0	0	0	1	0	0	0	0	0	0	0	0	0	0	0	0	0	0	0	0	0	0	1	TRUE	TRUE	0	0	0	0	0	0	0	0	0	0	0	0	0	0	0	0	0	0	0
[truncated: 150 more columns]
